# Supplementary material for: N-(2,6-Dimethyl­phen­yl)-2,4-dimethyl­benzene­sulfonamide
Source: Acta Crystallogr Sect E Struct Rep Online. 2011 Aug 6;67(Pt 9):o2258. doi: 10.1107/S1600536811031102 (PMC3200847; doi:10.1107/S1600536811031102)
Supplement: Supplementary file 2 [file e-67-o2258-Isup2.hkl]

# 
# h,k,l, Fc-squared, Fo-squared, sigma(Fo-squared) and status flag 
# 
data_I
_shelx_title ' S65  P2/C' 
_shelx_refln_list_code          4 
_shelx_F_calc_maximum      219.22 
_exptl_crystal_F_000       616.00 
_reflns_d_resolution_high  0.8301 
 
loop_ 
 _symmetry_equiv_pos_as_xyz 
 'x, y, z' 
 '-x, y, -z+1/2' 
 '-x, -y, -z' 
 'x, -y, z-1/2' 
 
_cell_length_a    11.1190 
_cell_length_b     8.3120 
_cell_length_c    16.0430 
_cell_angle_alpha  90.000 
_cell_angle_beta   97.270 
_cell_angle_gamma  90.000 
 
_shelx_F_squared_multiplier     1.000 
 
loop_ 
 _refln_index_h 
 _refln_index_k 
 _refln_index_l 
 _refln_F_squared_calc 
 _refln_F_squared_meas 
 _refln_F_squared_sigma 
 _refln_observed_status 
   2   0   0     2290.05     2135.83      7.53 o 
   3   0   0    28196.35    27003.59    123.29 o 
   4   0   0     2731.55     2626.76     21.03 o 
   5   0   0      186.20      162.04      3.55 o 
   6   0   0       36.40       36.77      2.35 o 
   7   0   0       12.67       13.99      1.76 o 
   8   0   0      342.16      349.53     15.25 o 
   9   0   0      228.73      196.38     12.66 o 
  10   0   0        2.07       -0.35      4.58 o 
  11   0   0      153.21      143.79      7.54 o 
  12   0   0       35.52       36.93      6.26 o 
  13   0   0       25.68       31.06      6.31 o 
   1   1   0      570.37      566.68      3.69 o 
   2   1   0       58.20       54.07      1.77 o 
   3   1   0      386.75      346.46      4.13 o 
   4   1   0       49.71       48.53      1.98 o 
   5   1   0      584.97      573.71     20.48 o 
   6   1   0      108.99      103.97      2.03 o 
   7   1   0      236.20      246.54      2.75 o 
   8   1   0        0.98        2.23      1.36 o 
   9   1   0      609.01      560.81      7.28 o 
  10   1   0        4.29        1.10      2.28 o 
  11   1   0      104.79       86.19      8.92 o 
  12   1   0       70.35       75.61      4.81 o 
  13   1   0       26.60       22.81      4.28 o 
   0   2   0     2051.01     1901.86      5.73 o 
   1   2   0     1162.01     1121.58      6.97 o 
   2   2   0      123.66      118.57      4.01 o 
   3   2   0      342.02      341.13      3.22 o 
   4   2   0      185.95      187.76      7.63 o 
   5   2   0     1426.08     1427.16     45.24 o 
   6   2   0        1.59       -0.65      1.31 o 
   7   2   0       26.36       32.17      1.51 o 
   8   2   0      116.50       91.34      3.68 o 
   9   2   0      211.37      181.22      4.68 o 
  10   2   0       68.09       62.70      4.07 o 
  11   2   0        5.99        9.83      2.68 o 
  12   2   0        0.39       -1.88      3.87 o 
  13   2   0        2.43       -1.90      6.78 o 
   0   3   0     2478.68     2372.51      7.97 o 
   1   3   0     4947.49     4974.50     16.05 o 
   2   3   0       58.65       50.62      1.91 o 
   3   3   0      911.10      873.78      9.05 o 
   4   3   0     1318.30     1422.85     14.16 o 
   5   3   0        5.85        8.30      1.75 o 
   6   3   0      505.25      477.35      6.29 o 
   7   3   0       29.53       24.90      2.41 o 
   8   3   0      209.75      188.77      5.42 o 
   9   3   0      723.71      724.96     62.00 o 
  10   3   0      109.97      116.16      7.16 o 
  11   3   0      241.35      234.88      9.51 o 
  12   3   0      247.48      287.84     21.94 o 
   0   4   0       52.36       56.97      2.07 o 
   1   4   0      562.45      619.27      6.20 o 
   2   4   0      870.69      957.69      9.05 o 
   3   4   0      156.42      165.30      2.31 o 
   4   4   0       12.29        8.42      1.40 o 
   5   4   0      102.92      117.20      2.33 o 
   6   4   0        9.81        6.96      3.18 o 
   7   4   0        0.95       -0.19      5.43 o 
   8   4   0        1.80        0.19      5.38 o 
   9   4   0       41.43       31.10      4.55 o 
  10   4   0        7.32        5.73      7.11 o 
  11   4   0       12.10        8.32      3.91 o 
  12   4   0       16.80       13.87      3.75 o 
   0   5   0       51.82       66.79      2.44 o 
   1   5   0       55.67       53.97      1.67 o 
   2   5   0       25.65       19.49      1.30 o 
   3   5   0      522.50      526.05      4.07 o 
   4   5   0        0.43        2.33      1.90 o 
   5   5   0       22.81       20.27      5.46 o 
   6   5   0      571.91      550.16     48.89 o 
   7   5   0       10.78       11.37      4.42 o 
   8   5   0       11.49       11.76      3.91 o 
   9   5   0        7.93        9.48      3.42 o 
  10   5   0       12.24        9.28      3.70 o 
  11   5   0        8.77        5.87      3.68 o 
   0   6   0      394.54      376.91      9.24 o 
   1   6   0       79.98       79.41      2.98 o 
   2   6   0      193.57      193.13      3.27 o 
   3   6   0      813.20      856.25      7.35 o 
   4   6   0      223.43      189.57      6.74 o 
   5   6   0      226.26      209.25      7.00 o 
   6   6   0      470.71      464.34     43.36 o 
   7   6   0       11.59        7.46      7.16 o 
   8   6   0      327.97      333.39     33.23 o 
   9   6   0      214.40      250.34     25.98 o 
  10   6   0       44.95       55.67      7.83 o 
   0   7   0        0.82       -4.22      4.22 o 
   1   7   0        3.64        1.73      2.56 o 
   2   7   0        0.60        0.89      2.31 o 
   3   7   0       76.35       91.80      5.55 o 
   4   7   0        3.53       -0.67      4.08 o 
   5   7   0        2.11       -0.16      4.30 o 
   6   7   0       39.48       54.50      5.59 o 
   7   7   0      158.93      184.11      7.52 o 
   8   7   0        1.84       10.16      4.76 o 
   9   7   0       19.35       21.25      5.02 o 
   0   8   0       97.57       98.52      6.48 o 
   1   8   0       29.08       33.01      2.88 o 
   2   8   0        0.03       -2.91      2.91 o 
   3   8   0      106.99      106.84      6.52 o 
   4   8   0        0.97        0.30      4.58 o 
   5   8   0        4.87        4.14      4.65 o 
   6   8   0        6.19       10.38      4.76 o 
   7   8   0        2.15        2.69      5.14 o 
   0   9   0       36.01       37.80      5.79 o 
   1   9   0       23.34       18.89      3.64 o 
   2   9   0        1.22        3.02      5.12 o 
   3   9   0       94.54      107.54      6.86 o 
   4   9   0       20.24       25.49      5.44 o 
   5   9   0        2.86        1.62      5.07 o 
   0  10   0        4.31       13.13      5.66 o 
 -13   1   1       59.55       47.76      5.50 o 
 -12   1   1        0.01       -3.81      3.81 o 
 -11   1   1        5.31        4.94      3.76 o 
 -10   1   1      113.85      101.25      4.40 o 
  -9   1   1      269.56      221.33      5.33 o 
  -8   1   1      230.38      218.50      3.25 o 
  -7   1   1        5.22        1.63      1.20 o 
  -6   1   1        2.18       -0.48      1.05 o 
  -5   1   1      830.03      765.16      8.86 o 
  -4   1   1      488.09      396.21      8.14 o 
  -3   1   1     7650.36     6989.35     42.89 o 
  -2   1   1    12994.54    12589.27     33.67 o 
  -1   1   1      241.20      263.14      9.71 o 
   1   1   1    14348.75    13628.93     18.74 o 
   2   1   1     1152.11     1158.77      6.62 o 
   3   1   1      220.93      192.25      3.35 o 
   4   1   1     3131.58     3075.72     22.88 o 
   5   1   1        9.16       19.82      2.14 o 
   6   1   1        9.24       10.23      1.51 o 
   7   1   1       20.44       12.33      1.79 o 
   8   1   1      250.88      255.91      7.25 o 
   9   1   1      224.53      243.11     11.71 o 
  10   1   1       10.57       11.43      2.47 o 
  11   1   1      257.04      240.18      6.27 o 
  12   1   1        5.65        5.94      3.92 o 
  13   1   1       17.44       13.18      4.13 o 
 -13   2   1       30.50       28.30      7.40 o 
 -12   2   1       45.41       48.33      4.81 o 
 -11   2   1      117.78      112.49      4.82 o 
 -10   2   1      195.57      160.79      5.82 o 
  -9   2   1       13.88       14.49      2.18 o 
  -8   2   1      698.92      610.20     13.24 o 
  -7   2   1       26.63        9.05      1.21 o 
  -6   2   1       29.31       30.88      1.13 o 
  -5   2   1     2066.11     2103.96     12.69 o 
  -4   2   1      377.71      422.57      4.91 o 
  -3   2   1      768.09      768.69      5.38 o 
  -2   2   1     2566.59     2437.67      7.30 o 
  -1   2   1      873.78      820.23      5.52 o 
   0   2   1       34.50       34.88      1.11 o 
   1   2   1      385.85      335.21      3.33 o 
   2   2   1     4503.31     4048.72     13.73 o 
   3   2   1     3091.49     3010.76     13.25 o 
   4   2   1      100.74      122.49      3.58 o 
   5   2   1      372.59      392.64      6.05 o 
   6   2   1       33.95       38.68      3.87 o 
   7   2   1       61.60       56.22      4.86 o 
   8   2   1       28.41       28.58      2.06 o 
   9   2   1      600.88      511.21      7.10 o 
  10   2   1      285.04      259.74      9.15 o 
  11   2   1       44.63       46.80      3.59 o 
  12   2   1       12.95        5.79      3.96 o 
 -12   3   1        3.75       -6.70      6.70 o 
 -11   3   1       42.04       53.56      9.68 o 
 -10   3   1        0.04       -1.35      3.10 o 
  -9   3   1        2.89        4.64      3.05 o 
  -8   3   1       34.77       31.25      3.71 o 
  -7   3   1       99.83       86.94      3.02 o 
  -6   3   1       15.01       12.30      1.41 o 
  -5   3   1      896.47      909.42      9.46 o 
  -4   3   1      285.11      296.38      3.94 o 
  -3   3   1        0.16        0.91      0.59 o 
  -2   3   1        0.68        1.47      0.67 o 
  -1   3   1      403.92      470.71      4.51 o 
   0   3   1      134.54      129.64      1.56 o 
   1   3   1      239.93      226.07      5.22 o 
   2   3   1      583.39      682.84     13.79 o 
   3   3   1      602.10      630.93     25.47 o 
   4   3   1      195.00      153.81      4.16 o 
   5   3   1        0.55        1.68      2.36 o 
   6   3   1       70.35       85.04      3.88 o 
   7   3   1        4.81        4.93      1.62 o 
   8   3   1       10.64        7.87      2.59 o 
   9   3   1       10.77        8.92      3.10 o 
  10   3   1        5.84        6.34      3.13 o 
  11   3   1       60.17       61.08      6.21 o 
  12   3   1        0.50       -2.34      3.58 o 
 -12   4   1        7.59       11.59      4.14 o 
 -11   4   1      168.93      191.63     15.00 o 
 -10   4   1      101.68      111.19     16.36 o 
  -9   4   1       10.66        8.27      2.96 o 
  -8   4   1      311.42      324.27     26.50 o 
  -7   4   1      202.40      188.15     13.71 o 
  -6   4   1       97.99      122.85      8.73 o 
  -5   4   1      957.83      972.92     29.98 o 
  -4   4   1       24.39       25.85      2.35 o 
  -3   4   1      863.63     1035.84      6.16 o 
  -2   4   1     2314.20     2430.60     28.03 o 
  -1   4   1     1362.34     1551.13     17.71 o 
   0   4   1     1292.48     1389.61      8.52 o 
   1   4   1      307.58      300.90      4.83 o 
   2   4   1      676.31      648.19      6.01 o 
   3   4   1      955.50      989.96      6.31 o 
   4   4   1      323.79      334.16      3.28 o 
   5   4   1      919.69      943.73      9.47 o 
   6   4   1       24.30       21.41      2.49 o 
   7   4   1      305.83      289.22      7.00 o 
   8   4   1      184.90      193.58     16.29 o 
   9   4   1       19.29       25.37      5.49 o 
  10   4   1      153.64      171.32     22.03 o 
  11   4   1      110.20      129.62     20.06 o 
  12   4   1        1.06       -2.86      3.55 o 
 -11   5   1      104.71      125.58     11.84 o 
 -10   5   1       42.42       52.18      8.76 o 
  -9   5   1       51.00       70.40     11.14 o 
  -8   5   1        3.77        9.89      4.19 o 
  -7   5   1      631.12      662.71     69.46 o 
  -6   5   1       81.53       69.73     11.09 o 
  -5   5   1      403.88      409.04      9.65 o 
  -4   5   1      264.70      276.54      5.36 o 
  -3   5   1       60.42       49.77      1.70 o 
  -2   5   1      687.33      710.02      4.28 o 
  -1   5   1       41.08       29.79      1.49 o 
   0   5   1       44.24       36.46      1.71 o 
   1   5   1      592.27      552.80      4.39 o 
   2   5   1      322.29      320.37      3.13 o 
   3   5   1        0.29       -0.53      1.40 o 
   4   5   1      302.20      305.36      4.24 o 
   5   5   1      136.25      121.57      9.00 o 
   6   5   1      474.50      477.01     57.46 o 
   7   5   1       49.86       48.11     11.06 o 
   8   5   1       26.56       17.22      3.16 o 
   9   5   1       32.78       36.57      4.08 o 
  10   5   1      140.53      160.18     23.74 o 
  11   5   1       47.46       50.15      7.72 o 
 -10   6   1      135.22      147.61      5.79 o 
  -9   6   1       89.62      106.92     15.43 o 
  -8   6   1      129.43      140.88      7.47 o 
  -7   6   1       40.13       47.98      7.16 o 
  -6   6   1       73.10       82.68     20.48 o 
  -5   6   1       15.89        8.60      4.02 o 
  -4   6   1       76.43       81.74      5.31 o 
  -3   6   1      292.93      295.79      5.79 o 
  -2   6   1      170.63      167.53      5.28 o 
  -1   6   1        2.40       -1.37      1.61 o 
   0   6   1        8.40        5.96      1.98 o 
   1   6   1       81.25       69.54      2.54 o 
   2   6   1       42.16       45.61      3.00 o 
   3   6   1        3.60        8.02      2.68 o 
   4   6   1      548.50      545.48     17.77 o 
   5   6   1        1.74        5.13      3.96 o 
   6   6   1      345.47      336.48     34.50 o 
   7   6   1       94.76       99.04     17.01 o 
   8   6   1       30.97       31.30     11.23 o 
   9   6   1       11.82       13.64      3.74 o 
  10   6   1        2.59        5.06      3.49 o 
  -9   7   1        1.95        4.68      4.96 o 
  -8   7   1      126.05      151.14      7.37 o 
  -7   7   1      164.60      191.33      7.77 o 
  -6   7   1        9.56       11.06      4.19 o 
  -5   7   1       92.25      111.71      6.06 o 
  -4   7   1       95.08       90.41      5.57 o 
  -3   7   1      601.97      584.79     10.52 o 
  -2   7   1      271.94      291.47      5.30 o 
  -1   7   1      279.28      268.33      4.37 o 
   0   7   1       93.92       72.20      3.15 o 
   1   7   1      603.34      635.33      7.26 o 
   2   7   1        0.05        1.25      2.99 o 
   3   7   1       90.00       83.43      3.53 o 
   4   7   1       22.07       28.08      4.55 o 
   5   7   1       31.48       42.39      5.33 o 
   6   7   1       43.08       35.90      5.23 o 
   7   7   1       27.66       31.51      5.00 o 
   8   7   1       12.77       13.40      4.60 o 
   9   7   1       36.80       31.26      5.27 o 
  -8   8   1       41.77       67.58      6.34 o 
  -7   8   1       24.97       31.94      5.35 o 
  -6   8   1        2.20        1.97      4.80 o 
  -5   8   1        0.67       -1.70      4.74 o 
  -4   8   1        0.35       -4.48      4.48 o 
  -3   8   1       20.80       10.27      4.66 o 
  -2   8   1        9.06        7.18      4.78 o 
  -1   8   1       33.58       24.35      3.44 o 
   0   8   1        0.44       -2.55      2.79 o 
   1   8   1      174.79      152.75      4.99 o 
   2   8   1       45.61       53.08      3.62 o 
   3   8   1        5.60        6.45      4.89 o 
   4   8   1       35.78       35.97      5.54 o 
   5   8   1      150.32      146.98      7.29 o 
   6   8   1       27.76       35.10      5.38 o 
   7   8   1       63.25       69.97      6.39 o 
  -5   9   1        3.21       -0.50      5.08 o 
  -4   9   1        3.79        1.88      5.10 o 
  -3   9   1        2.38       -1.92      5.20 o 
  -2   9   1       10.76        7.37      5.20 o 
  -1   9   1       34.77       36.12      5.96 o 
   0   9   1        0.25       -3.17      3.39 o 
   1   9   1       76.90       82.89      7.07 o 
   2   9   1       51.22       36.29      5.94 o 
   3   9   1       75.72       71.78      6.25 o 
   4   9   1        0.27       -2.87      4.88 o 
   5   9   1        3.85       -0.18      5.11 o 
   0  10   1        6.12        8.13      5.60 o 
 -13   0   2       31.20       48.41      6.38 o 
 -12   0   2        6.40        2.33      5.66 o 
 -11   0   2      193.06      179.69      7.80 o 
 -10   0   2      119.97      121.79      6.41 o 
  -9   0   2       16.07       16.75      3.73 o 
  -8   0   2        0.15        0.79      1.66 o 
  -7   0   2       78.10      103.31      2.53 o 
  -6   0   2     1656.91     1776.91     19.89 o 
  -5   0   2      171.09      233.23      6.41 o 
  -4   0   2     1464.16     1566.02     10.98 o 
  -3   0   2    17302.64    16623.86    127.49 o 
  -2   0   2      276.04      326.10      3.35 o 
  -1   0   2     3523.66     3589.70      8.97 o 
   1   0   2     6575.24     6322.79     79.65 o 
   2   0   2      335.58      331.79      3.86 o 
   3   0   2     1877.99     1787.53      9.73 o 
   4   0   2      117.46       97.40      3.02 o 
   5   0   2       57.02       66.16      2.95 o 
   6   0   2      143.30      152.69      4.14 o 
   7   0   2       58.43       46.23      3.18 o 
   8   0   2      434.36      466.38      7.75 o 
   9   0   2      621.81      658.61      9.57 o 
  10   0   2      191.09      187.01      6.07 o 
  11   0   2      227.33      195.93      8.40 o 
  12   0   2      257.86      274.12     10.25 o 
  13   0   2        0.34        5.92      5.08 o 
 -13   1   2        2.17       -3.07      4.32 o 
 -12   1   2        6.28        1.43      3.79 o 
 -11   1   2      185.02      158.34      5.46 o 
 -10   1   2       26.63       23.19      3.47 o 
  -9   1   2       35.13       22.85      2.96 o 
  -8   1   2       11.16       13.37      1.60 o 
  -7   1   2      521.82      543.64      4.88 o 
  -6   1   2       25.97       39.95      1.30 o 
  -5   1   2       43.20       43.23      1.58 o 
  -4   1   2     1905.71     2129.80      6.30 o 
  -3   1   2      691.89      664.55      6.56 o 
  -2   1   2     4147.66     4133.49     14.91 o 
  -1   1   2     1912.23     1933.45      4.19 o 
   0   1   2     4919.94     4421.05     10.14 o 
   1   1   2      264.48      240.23      1.91 o 
   2   1   2      761.31      815.29      6.07 o 
   3   1   2      188.45      201.40      3.68 o 
   4   1   2      462.33      484.14     11.65 o 
   5   1   2      673.71      778.74      5.87 o 
   6   1   2        0.04        1.28      1.49 o 
   7   1   2       13.61       12.55      2.00 o 
   8   1   2      103.13       97.08      3.13 o 
   9   1   2      232.88      248.24      4.56 o 
  10   1   2      203.82      204.41      4.42 o 
  11   1   2       24.50       24.49      2.78 o 
  12   1   2       47.16       55.05      4.72 o 
 -13   2   2       16.26       18.00      7.04 o 
 -12   2   2      229.78      237.59      6.63 o 
 -11   2   2        3.18       -1.36      3.47 o 
 -10   2   2       66.13       53.22      5.59 o 
  -9   2   2       74.65       78.31      5.19 o 
  -8   2   2      123.54       98.34      3.49 o 
  -7   2   2       29.35       35.67      2.34 o 
  -6   2   2      523.23      532.42      8.36 o 
  -5   2   2      179.18      198.05      3.61 o 
  -4   2   2      334.54      363.30      2.98 o 
  -3   2   2      375.80      304.66      4.91 o 
  -2   2   2      619.07      584.74      6.56 o 
  -1   2   2      355.90      349.78      1.83 o 
   0   2   2     2742.25     2513.78      4.68 o 
   1   2   2      309.65      286.80      2.88 o 
   2   2   2      443.38      450.25      5.01 o 
   3   2   2     4178.12     4271.44     16.41 o 
   4   2   2      443.67      415.86      5.90 o 
   5   2   2     1259.41     1286.99     10.71 o 
   6   2   2     1066.05     1148.55      7.54 o 
   7   2   2       13.21       14.56      2.12 o 
   8   2   2       30.49       27.88      2.56 o 
   9   2   2      143.75      149.28      3.97 o 
  10   2   2      223.71      220.10     15.49 o 
  11   2   2      132.49      131.70      4.04 o 
  12   2   2       21.73       19.78      3.72 o 
 -12   3   2       99.15      117.65      8.77 o 
 -11   3   2        1.19       -1.22     10.93 o 
 -10   3   2      206.41      233.04      8.41 o 
  -9   3   2      287.92      310.67     35.37 o 
  -8   3   2       74.22       70.84      4.07 o 
  -7   3   2      166.98      152.60      6.16 o 
  -6   3   2      183.36      158.28      4.06 o 
  -5   3   2       66.75       85.64      2.13 o 
  -4   3   2      494.45      486.17      4.60 o 
  -3   3   2      121.42      172.37      2.67 o 
  -2   3   2      626.61      754.26      9.42 o 
  -1   3   2     1189.09     1077.05      9.52 o 
   0   3   2      768.57      648.37      3.75 o 
   1   3   2        0.05        4.49      0.74 o 
   2   3   2        1.06       10.01      3.12 o 
   3   3   2     1759.03     1631.28     10.96 o 
   4   3   2      438.99      397.71      6.14 o 
   5   3   2      269.88      301.69      5.87 o 
   6   3   2      101.18       89.82      4.30 o 
   7   3   2       50.97       52.61      3.98 o 
   8   3   2        0.04       -0.67      2.35 o 
   9   3   2      143.78      136.47     14.22 o 
  10   3   2       10.88       14.04      3.30 o 
  11   3   2      232.06      237.42     23.01 o 
  12   3   2       92.93      119.20      9.79 o 
 -12   4   2        8.10        7.03      5.66 o 
 -11   4   2        5.88        7.42      3.65 o 
 -10   4   2        1.01        1.86      3.15 o 
  -9   4   2       38.61       31.52      3.26 o 
  -8   4   2       92.25       94.11      8.80 o 
  -7   4   2       11.95       11.55      3.21 o 
  -6   4   2       40.45       41.89      4.67 o 
  -5   4   2        2.77        6.37      4.17 o 
  -4   4   2       51.49       52.03      1.63 o 
  -3   4   2     1234.53     1354.21     11.92 o 
  -2   4   2      306.99      334.07      2.68 o 
  -1   4   2        0.71       -0.94      1.01 o 
   0   4   2      810.73      812.03      5.98 o 
   1   4   2      844.95      776.17      4.57 o 
   2   4   2       12.96       11.14      1.64 o 
   3   4   2       45.84       35.19      1.84 o 
   4   4   2        0.15        1.10      1.60 o 
   5   4   2       81.44      105.13      2.87 o 
   6   4   2       35.72       34.68      3.49 o 
   7   4   2       38.00       38.64      3.07 o 
   8   4   2      139.94      140.50      6.53 o 
   9   4   2       28.00       31.16      3.38 o 
  10   4   2        8.00        4.70      3.45 o 
  11   4   2       15.86       17.39      3.90 o 
 -11   5   2       17.83       22.89      4.31 o 
 -10   5   2      146.69      170.08      5.30 o 
  -9   5   2       67.71       85.74      7.91 o 
  -8   5   2      334.90      328.25     32.77 o 
  -7   5   2      176.73      197.00     20.88 o 
  -6   5   2        4.14       -3.34      7.85 o 
  -5   5   2       19.25       10.39      2.24 o 
  -4   5   2       34.06       40.85      2.38 o 
  -3   5   2      124.85      135.21      3.18 o 
  -2   5   2      245.48      259.15      3.74 o 
  -1   5   2        6.62        3.36      1.48 o 
   0   5   2       17.46       21.76      2.25 o 
   1   5   2       21.42       33.58      1.82 o 
   2   5   2       89.06       68.10      1.87 o 
   3   5   2      608.02      562.94      5.64 o 
   4   5   2      201.09      213.14      4.78 o 
   5   5   2        6.49       13.15      2.34 o 
   6   5   2     1374.64     1346.70     74.92 o 
   7   5   2       10.38       16.55      3.10 o 
   8   5   2        0.06        2.90      2.95 o 
   9   5   2      302.44      299.76     40.25 o 
  10   5   2       15.06        9.94      5.65 o 
  11   5   2       38.85       45.46     10.41 o 
 -10   6   2      136.47      162.36     12.94 o 
  -9   6   2       34.58       57.46     14.07 o 
  -8   6   2       66.41       67.49     10.06 o 
  -7   6   2      142.31      154.09     22.63 o 
  -6   6   2      120.82      127.42     11.44 o 
  -5   6   2      195.18      193.09      6.66 o 
  -4   6   2       24.55       22.04      4.56 o 
  -3   6   2      672.35      703.03     10.42 o 
  -2   6   2        4.39        1.43      1.92 o 
  -1   6   2       89.29       97.90      2.71 o 
   0   6   2      501.12      528.43      7.80 o 
   1   6   2      310.74      337.91      5.00 o 
   2   6   2      603.36      614.87      6.50 o 
   3   6   2      375.37      393.16      5.45 o 
   4   6   2       77.64       86.91      3.54 o 
   5   6   2        1.07        7.62      4.12 o 
   6   6   2       72.60       71.55      5.86 o 
   7   6   2       16.06        8.62      3.16 o 
   8   6   2        1.51       -0.50      3.31 o 
   9   6   2        0.84        4.33      4.75 o 
  10   6   2       71.18       67.22      6.86 o 
  -9   7   2        3.16        3.34      4.58 o 
  -8   7   2       11.29       13.04      4.86 o 
  -7   7   2        0.00        3.09      4.45 o 
  -6   7   2        0.01        0.13      3.84 o 
  -5   7   2        9.53       11.19      4.68 o 
  -4   7   2        5.53        2.24      4.32 o 
  -3   7   2       61.10       80.95      5.99 o 
  -2   7   2        0.55       -0.54      2.75 o 
  -1   7   2       14.11        1.56      2.59 o 
   0   7   2        2.50       -2.67      2.67 o 
   1   7   2       11.54       21.71      4.84 o 
   2   7   2      212.80      216.66      5.52 o 
   3   7   2        0.02        0.10      2.54 o 
   4   7   2      103.15      104.09      5.69 o 
   5   7   2       46.10       44.79      4.97 o 
   6   7   2       22.52       26.78      4.57 o 
   7   7   2        1.28        3.22      4.62 o 
   8   7   2        0.85        5.81      4.46 o 
   9   7   2        4.61        7.92      4.73 o 
  -8   8   2       34.39       39.15      5.71 o 
  -7   8   2        4.67        6.22      4.89 o 
  -6   8   2       45.75       48.39      5.54 o 
  -5   8   2       34.77       19.94      4.94 o 
  -4   8   2        5.42       -0.02      4.61 o 
  -3   8   2      168.74      179.34      7.34 o 
  -2   8   2        0.00       -2.37      4.67 o 
  -1   8   2       62.06       55.40      3.20 o 
   0   8   2      163.29      154.11      6.42 o 
   1   8   2       68.56       63.28      6.95 o 
   2   8   2       84.07       79.76      5.38 o 
   3   8   2      162.37      164.02      4.78 o 
   4   8   2       33.41       38.51      5.31 o 
   5   8   2        9.34       11.48      5.17 o 
   6   8   2       22.32       25.35      5.15 o 
   7   8   2        0.06        8.56      5.30 o 
  -5   9   2        6.49        4.19      5.36 o 
  -4   9   2       23.88       25.79      5.74 o 
  -3   9   2       28.58       27.23      5.62 o 
  -2   9   2        5.89        1.55      5.28 o 
  -1   9   2       28.07       27.23      5.92 o 
   0   9   2        7.67        4.30      2.78 o 
   1   9   2        2.77       -0.60      3.30 o 
   2   9   2       20.22       11.03      3.37 o 
   3   9   2       57.45       50.77      6.07 o 
   4   9   2        1.03       -0.53      4.93 o 
   5   9   2        0.44        2.29      4.79 o 
 -13   1   3       17.72       14.86      4.22 o 
 -12   1   3      106.66      124.16      5.37 o 
 -11   1   3        7.33        3.50      3.69 o 
 -10   1   3      349.62      327.98      6.39 o 
  -9   1   3        2.06       -2.74      2.74 o 
  -8   1   3        2.94        3.94      1.53 o 
  -7   1   3      451.41      469.19      5.34 o 
  -6   1   3     2348.26     2483.03     13.21 o 
  -5   1   3      118.42      102.49      1.82 o 
  -4   1   3     1299.65     1374.87      8.99 o 
  -3   1   3     4652.40     5153.42      7.62 o 
  -2   1   3     3105.88     2999.03     11.68 o 
  -1   1   3     1092.24     1115.99      9.12 o 
   0   1   3      646.88      702.62      4.76 o 
   1   1   3     3828.74     3846.62     13.63 o 
   2   1   3     5871.13     5951.14     17.01 o 
   3   1   3     1990.56     2089.46     11.47 o 
   4   1   3     2119.98     2164.42     12.75 o 
   5   1   3       19.14       35.72      7.76 o 
   6   1   3      401.65      383.39      4.70 o 
   7   1   3     1153.45     1156.46     19.55 o 
   8   1   3      122.48      123.24      5.36 o 
   9   1   3      357.72      364.31     14.35 o 
  10   1   3       90.97       79.72      3.46 o 
  11   1   3       41.48       43.53      4.48 o 
  12   1   3        1.27        2.45      2.74 o 
 -13   2   3       10.08        4.37      6.86 o 
 -12   2   3        3.50       -0.32      3.95 o 
 -11   2   3        2.97        1.03      3.44 o 
 -10   2   3      131.43      121.69      4.69 o 
  -9   2   3       84.96       65.81      3.56 o 
  -8   2   3      252.08      214.69      4.53 o 
  -7   2   3      298.97      301.68      7.50 o 
  -6   2   3      542.52      535.35      5.45 o 
  -5   2   3     1719.06     1686.18     11.76 o 
  -4   2   3        4.83        4.50      0.96 o 
  -3   2   3     1148.16     1228.96      6.75 o 
  -2   2   3      773.58      757.10      5.22 o 
  -1   2   3       11.14        9.11      0.65 o 
   0   2   3      202.15      167.13      3.22 o 
   1   2   3      643.32      587.07      3.53 o 
   2   2   3      815.39      684.15     45.45 o 
   3   2   3     2849.68     3114.17     14.70 o 
   4   2   3      891.10      874.17      8.68 o 
   5   2   3      250.65      234.96      5.19 o 
   6   2   3      728.24      805.87     21.32 o 
   7   2   3      298.20      286.46      4.64 o 
   8   2   3       31.80       32.69      3.20 o 
   9   2   3       25.13       18.38      4.24 o 
  10   2   3       44.68       58.71      4.97 o 
  11   2   3       83.34       91.57      7.79 o 
  12   2   3        8.31        9.61      3.95 o 
 -12   3   3       49.80       49.91      7.78 o 
 -11   3   3        4.90       -3.19      6.24 o 
 -10   3   3        8.49       11.63      3.14 o 
  -9   3   3        2.74        2.58      4.81 o 
  -8   3   3      102.86       94.56      5.77 o 
  -7   3   3       19.41       12.30      2.35 o 
  -6   3   3      255.87      271.24      6.27 o 
  -5   3   3      246.70      264.57      5.17 o 
  -4   3   3       10.71       10.76      0.72 o 
  -3   3   3        9.17        2.84      0.71 o 
  -2   3   3      285.21      334.29      4.50 o 
  -1   3   3     2010.21     2205.66      8.63 o 
   0   3   3      115.79       87.82      2.06 o 
   1   3   3      399.46      398.80     11.74 o 
   2   3   3      285.81      310.93      5.53 o 
   3   3   3     1741.22     1862.10     12.18 o 
   4   3   3       75.43       60.02      3.15 o 
   5   3   3      561.71      578.94      8.10 o 
   6   3   3       44.49       42.05      3.63 o 
   7   3   3        0.74        0.60      3.09 o 
   8   3   3        0.01       -2.42      2.42 o 
   9   3   3       25.30       27.07      4.42 o 
  10   3   3        2.51        3.16      3.22 o 
  11   3   3       14.19       11.97      3.89 o 
  12   3   3       28.23       29.09      4.16 o 
 -12   4   3        9.66        5.22      5.82 o 
 -11   4   3      175.84      214.91     17.15 o 
 -10   4   3      145.42      155.21     14.67 o 
  -9   4   3       49.11       49.82      3.55 o 
  -8   4   3      234.82      222.16     12.26 o 
  -7   4   3      924.81      917.08     67.92 o 
  -6   4   3      127.64      137.81      7.55 o 
  -5   4   3        3.25        6.23      1.98 o 
  -4   4   3      688.43      698.88      6.82 o 
  -3   4   3       39.38       40.79      1.95 o 
  -2   4   3      136.45      156.70      2.30 o 
  -1   4   3      109.85      149.68      1.85 o 
   0   4   3      293.70      412.32      4.67 o 
   1   4   3      525.91      481.28      4.56 o 
   2   4   3      149.24      123.80      3.32 o 
   3   4   3      112.09      108.61      2.59 o 
   4   4   3      641.58      592.65      8.99 o 
   5   4   3      506.55      459.87      7.87 o 
   6   4   3       17.26       14.51      3.48 o 
   7   4   3       99.61       91.81      5.14 o 
   8   4   3      166.17      181.37      6.45 o 
   9   4   3        0.07       -0.37      3.10 o 
  10   4   3       92.62       95.53      4.77 o 
  11   4   3       66.72       76.41      4.64 o 
 -11   5   3        9.35       16.94      3.90 o 
 -10   5   3       20.87       24.19      4.91 o 
  -9   5   3        2.45       -4.56      7.01 o 
  -8   5   3        1.30        5.18      4.26 o 
  -7   5   3      373.24      388.15     41.78 o 
  -6   5   3       22.86       16.41      2.71 o 
  -5   5   3      164.03      169.44     17.82 o 
  -4   5   3      287.80      277.33      4.30 o 
  -3   5   3        1.04        0.86      1.20 o 
  -2   5   3      123.59      125.11      2.04 o 
  -1   5   3      131.01      145.78      1.98 o 
   0   5   3        0.44        0.88      1.41 o 
   1   5   3     1061.44      995.99     26.30 o 
   2   5   3      713.40      726.94      8.25 o 
   3   5   3       16.24       18.35      2.46 o 
   4   5   3      962.26      937.64      7.44 o 
   5   5   3      346.06      339.69     10.28 o 
   6   5   3       41.13       38.14      4.92 o 
   7   5   3      127.95      140.44      8.05 o 
   8   5   3        4.63        9.99      3.16 o 
   9   5   3        5.63        4.42      3.70 o 
  10   5   3       34.52       31.43      4.95 o 
  11   5   3        0.05        0.49      3.70 o 
 -10   6   3        0.22       -3.13      3.44 o 
  -9   6   3       71.84       77.75      4.35 o 
  -8   6   3      102.01      103.40      5.03 o 
  -7   6   3        1.00        0.77      2.78 o 
  -6   6   3       13.81        8.40      3.71 o 
  -5   6   3      124.95      128.45      6.00 o 
  -4   6   3       46.76       47.21      4.71 o 
  -3   6   3        0.01       -0.88      2.61 o 
  -2   6   3       86.36       77.27      3.16 o 
  -1   6   3       19.42       20.63      2.16 o 
   0   6   3      299.35      307.55      4.02 o 
   1   6   3     1496.79     1561.37      9.77 o 
   2   6   3      107.87      123.47      6.61 o 
   3   6   3      123.43      119.35      5.60 o 
   4   6   3      319.45      342.01      5.39 o 
   5   6   3       19.70       17.95      3.10 o 
   6   6   3       20.88       20.39      5.20 o 
   7   6   3      107.55       92.31      4.16 o 
   8   6   3        2.55        2.39      2.93 o 
   9   6   3       86.34       82.83     14.28 o 
  10   6   3       14.11       12.68      3.47 o 
  -9   7   3       14.88       17.33      4.97 o 
  -8   7   3       41.46       46.44      5.37 o 
  -7   7   3       32.12       32.40      4.94 o 
  -6   7   3       22.43       25.90      4.57 o 
  -5   7   3        5.26        2.02      3.97 o 
  -4   7   3       69.22       66.17      5.71 o 
  -3   7   3       12.87        7.06      3.33 o 
  -2   7   3      767.24      784.58     12.66 o 
  -1   7   3      277.51      282.65      6.21 o 
   0   7   3       27.78       25.33      2.99 o 
   1   7   3     1683.83     1652.55     48.71 o 
   2   7   3       42.41       54.65      3.58 o 
   3   7   3       10.42       14.57      3.69 o 
   4   7   3      361.12      375.98     12.15 o 
   5   7   3      294.31      302.14      8.12 o 
   6   7   3       11.79       16.93      5.00 o 
   7   7   3       58.11       68.75      5.82 o 
   8   7   3       79.66       87.87      6.63 o 
   9   7   3        0.94       -4.05      4.85 o 
  -7   8   3       43.36       50.70      5.52 o 
  -6   8   3        7.15       -0.52      4.55 o 
  -5   8   3       19.78       21.84      5.23 o 
  -4   8   3        0.25       -2.15      4.98 o 
  -3   8   3        1.25       -4.08      4.66 o 
  -2   8   3       10.25        8.62      3.58 o 
  -1   8   3       18.59        8.86      3.45 o 
   0   8   3      119.68      122.21      3.69 o 
   1   8   3       77.96       83.43      3.88 o 
   2   8   3       25.70       13.32      3.18 o 
   3   8   3       17.73       19.52      3.41 o 
   4   8   3       48.30       42.43      5.41 o 
   5   8   3       83.25       99.87      6.66 o 
   6   8   3        4.02        8.68      5.06 o 
   7   8   3       56.80       68.13      6.22 o 
  -5   9   3       13.23        5.91      5.62 o 
  -4   9   3        0.54       -4.71      5.27 o 
  -3   9   3        3.01        3.63      5.24 o 
  -2   9   3        4.91       -0.58      5.21 o 
  -1   9   3        0.19       -3.49      3.49 o 
   0   9   3       29.35       28.18      5.16 o 
   1   9   3       34.81       28.98      3.58 o 
   2   9   3        5.10        5.50      3.27 o 
   3   9   3        0.99       -4.95      4.95 o 
   4   9   3       29.73       31.22      5.66 o 
   5   9   3        0.24       -2.25      5.09 o 
 -12   0   4      168.91      165.25      8.60 o 
 -11   0   4       37.10       24.32      5.61 o 
 -10   0   4      544.91      539.82     10.76 o 
  -9   0   4     1310.66     1226.51     14.29 o 
  -8   0   4       51.27       64.13      4.23 o 
  -7   0   4     1427.80     1441.63    105.46 o 
  -6   0   4     7637.69     7759.78     24.36 o 
  -5   0   4     5019.96     5383.56     20.49 o 
  -4   0   4     1213.09      988.75      5.85 o 
  -3   0   4     8749.28     8853.15     20.75 o 
  -2   0   4    48056.27    45519.64   1629.92 o 
  -1   0   4    27645.84    25225.25    266.02 o 
   0   0   4       54.60       58.01      1.48 o 
   1   0   4      792.94      791.73     21.26 o 
   2   0   4     6854.34     6495.52    131.78 o 
   3   0   4      530.53      458.53      5.97 o 
   4   0   4       16.89       14.30      2.18 o 
   5   0   4      119.85       92.68      3.68 o 
   6   0   4      733.78      737.61      9.23 o 
   7   0   4       13.41       12.61      3.47 o 
   8   0   4      147.30      151.13      5.47 o 
   9   0   4      227.81      270.15      7.26 o 
  10   0   4       41.90       35.85      4.20 o 
  11   0   4      162.28      183.01      6.67 o 
 -13   1   4        3.65       -4.70      4.70 o 
 -12   1   4       32.46       22.62      4.36 o 
 -11   1   4      107.34       96.31      4.79 o 
 -10   1   4      136.92      121.14      4.62 o 
  -9   1   4       45.32       44.51      5.55 o 
  -8   1   4       25.96       19.64      2.69 o 
  -7   1   4      223.52      194.37      5.91 o 
  -6   1   4       18.68       27.61      1.63 o 
  -5   1   4        2.11        1.12      0.74 o 
  -4   1   4      119.92      122.14      1.54 o 
  -3   1   4      294.08      296.28      1.88 o 
  -2   1   4     3445.55     3615.10      5.63 o 
  -1   1   4     3830.48     3904.90     10.80 o 
   0   1   4     1050.03      974.28      7.40 o 
   1   1   4     1562.50     1633.16     10.91 o 
   2   1   4       70.35       87.62      2.19 o 
   3   1   4       68.06      107.11      3.29 o 
   4   1   4      656.28      639.95      7.56 o 
   5   1   4       44.39       63.31      2.70 o 
   6   1   4      157.34      180.24      3.65 o 
   7   1   4      326.45      346.17      5.11 o 
   8   1   4      466.55      444.21      7.62 o 
   9   1   4      146.29      150.49      6.60 o 
  10   1   4       41.08       44.48      3.29 o 
  11   1   4        0.48       -1.04      2.73 o 
  12   1   4       25.34       22.74      4.49 o 
 -13   2   4       17.56       13.38      6.54 o 
 -12   2   4       33.77       35.93      7.12 o 
 -11   2   4       57.24       67.42      4.26 o 
 -10   2   4        0.31       -2.91      2.97 o 
  -9   2   4      131.32      103.25      4.96 o 
  -8   2   4      117.50       98.74      3.64 o 
  -7   2   4      139.26      127.50      2.74 o 
  -6   2   4      679.88      670.62      4.65 o 
  -5   2   4       15.91       14.96      1.74 o 
  -4   2   4        7.13        8.34      0.81 o 
  -3   2   4      223.12      256.02      3.57 o 
  -2   2   4        2.39        2.23      0.66 o 
  -1   2   4     1904.92     1822.85     17.06 o 
   0   2   4       26.09       30.78      0.80 o 
   1   2   4       51.61       57.95      1.49 o 
   2   2   4      534.11      533.10      8.38 o 
   3   2   4      495.88      523.23      6.68 o 
   4   2   4      539.98      618.36      7.73 o 
   5   2   4       69.50      103.07      3.98 o 
   6   2   4        3.02        2.34      2.96 o 
   7   2   4      477.59      484.52      6.03 o 
   8   2   4      238.37      222.88     13.95 o 
   9   2   4       78.63       69.71     14.35 o 
  10   2   4       27.14       31.47      4.34 o 
  11   2   4       22.63       26.83      4.79 o 
  12   2   4        3.45        4.13      5.75 o 
 -12   3   4      132.83      163.11      8.85 o 
 -11   3   4        5.93        0.53      5.47 o 
 -10   3   4      266.65      253.42      8.80 o 
  -9   3   4      381.46      405.52     40.25 o 
  -8   3   4       55.92       51.53      6.79 o 
  -7   3   4      733.42      689.85     14.26 o 
  -6   3   4     1787.97     1938.52     40.63 o 
  -5   3   4      124.33      132.54      2.32 o 
  -4   3   4      409.66      407.39      5.45 o 
  -3   3   4      945.07      992.26     10.35 o 
  -2   3   4      117.02      113.01      2.29 o 
  -1   3   4      152.04      141.57      1.37 o 
   0   3   4      992.99      961.51      4.22 o 
   1   3   4      639.86      566.14      6.90 o 
   2   3   4     1261.17     1245.81     16.79 o 
   3   3   4     2665.55     2665.26     15.00 o 
   4   3   4      187.30      189.14      4.92 o 
   5   3   4      430.34      416.67      7.25 o 
   6   3   4      813.18      864.02     10.69 o 
   7   3   4      347.76      356.73      7.91 o 
   8   3   4       63.37       63.01      3.29 o 
   9   3   4      387.13      386.96      8.57 o 
  10   3   4        0.34       -4.70      4.70 o 
  11   3   4      153.29      154.06     13.73 o 
  12   3   4      150.91      193.61      6.42 o 
 -12   4   4        2.92        3.60      6.02 o 
 -11   4   4       14.03       13.44      6.02 o 
 -10   4   4        6.61        9.22      3.60 o 
  -9   4   4        0.01        0.09      3.04 o 
  -8   4   4        4.86        6.06      2.97 o 
  -7   4   4        6.90        6.19      2.74 o 
  -6   4   4        6.09        2.52      2.37 o 
  -5   4   4        0.02       -1.32      2.60 o 
  -4   4   4      118.90      120.13      4.14 o 
  -3   4   4      969.16     1042.41      6.95 o 
  -2   4   4       35.29       34.64      1.23 o 
  -1   4   4        8.45        8.31      1.06 o 
   0   4   4     1158.18     1236.04      8.26 o 
   1   4   4        7.82        3.80      1.21 o 
   2   4   4        0.56       -0.58      1.10 o 
   3   4   4       14.69       15.46      1.81 o 
   4   4   4      157.32      153.85      5.03 o 
   5   4   4       19.60       15.87      3.64 o 
   6   4   4        0.17       -3.03      3.60 o 
   7   4   4       34.70       35.56      4.54 o 
   8   4   4      102.94       93.36      5.53 o 
   9   4   4       36.59       30.65      4.89 o 
  10   4   4       35.53       35.89      5.42 o 
  11   4   4        0.00        7.81      3.73 o 
 -11   5   4        1.98        1.19      3.17 o 
 -10   5   4       41.88       50.30      3.98 o 
  -9   5   4      213.38      241.47     32.93 o 
  -8   5   4      284.25      280.91     36.52 o 
  -7   5   4      268.73      268.69     24.13 o 
  -6   5   4      155.01      161.79     20.28 o 
  -5   5   4      237.31      213.22     17.84 o 
  -4   5   4      239.21      258.70      5.53 o 
  -3   5   4        6.59        4.90      1.53 o 
  -2   5   4      258.95      246.82      3.31 o 
  -1   5   4      205.70      210.03      2.99 o 
   0   5   4        1.61        0.78      1.47 o 
   1   5   4      175.32      166.98      4.63 o 
   2   5   4      212.75      213.80      3.85 o 
   3   5   4        0.05        3.39      5.56 o 
   4   5   4      314.48      328.94      5.06 o 
   5   5   4      136.56      124.85      3.81 o 
   6   5   4        3.06       -0.04      2.61 o 
   7   5   4       27.58       24.51      4.70 o 
   8   5   4       26.40       24.18      4.70 o 
   9   5   4        0.16       -6.37      7.49 o 
  10   5   4       11.05       16.60      4.91 o 
 -10   6   4        0.37       -2.35      3.24 o 
  -9   6   4       89.65      102.11      7.84 o 
  -8   6   4       53.86       47.52      3.88 o 
  -7   6   4       57.22       65.59      3.56 o 
  -6   6   4        6.04        6.46      2.75 o 
  -5   6   4      376.62      380.40     38.19 o 
  -4   6   4      153.19      179.28      4.64 o 
  -3   6   4      129.27      120.10      3.93 o 
  -2   6   4       15.81       12.69      2.77 o 
  -1   6   4      561.83      574.06      9.98 o 
   0   6   4      730.03      786.52      9.60 o 
   1   6   4        0.59        5.24      2.92 o 
   2   6   4     2434.76     2379.17     12.16 o 
   3   6   4     1106.21     1141.64      9.83 o 
   4   6   4      242.58      246.48      5.03 o 
   5   6   4      470.06      459.65      9.80 o 
   6   6   4      616.18      676.55     11.61 o 
   7   6   4      170.68      166.45     14.25 o 
   8   6   4        1.14        2.37      3.10 o 
   9   6   4       58.57       63.72      7.32 o 
  -9   7   4       35.22       31.81      5.15 o 
  -8   7   4        0.72       -2.34      4.49 o 
  -7   7   4        0.71       -2.87      4.59 o 
  -6   7   4        0.16       -4.21      4.21 o 
  -5   7   4       23.02       11.54      4.24 o 
  -4   7   4        0.10       -3.36      3.36 o 
  -3   7   4       10.32        5.76      3.42 o 
  -2   7   4       25.67       18.87      3.66 o 
  -1   7   4        0.75       -3.58      3.58 o 
   0   7   4       31.11       43.33      3.19 o 
   1   7   4      151.99      187.30     14.74 o 
   2   7   4       10.40       17.46      3.19 o 
   3   7   4        6.33        6.35      3.02 o 
   4   7   4       24.41       28.69      4.77 o 
   5   7   4        0.02        4.29      4.66 o 
   6   7   4       66.47       74.37      5.77 o 
   7   7   4        2.20        3.69      4.89 o 
   8   7   4       19.83       25.11      5.74 o 
  -7   8   4        8.98        8.53      4.86 o 
  -6   8   4        6.63        3.98      4.99 o 
  -5   8   4       34.74       17.66      5.24 o 
  -4   8   4       22.15       19.09      5.55 o 
  -3   8   4        4.89        3.52      3.53 o 
  -2   8   4        0.01       -0.60      3.55 o 
  -1   8   4       39.48       33.89      3.74 o 
   0   8   4       38.23       41.63      5.10 o 
   1   8   4        9.60        9.73      2.97 o 
   2   8   4      170.53      156.65      4.51 o 
   3   8   4      148.62      151.67      4.77 o 
   4   8   4        1.59        4.27      4.82 o 
   5   8   4       51.55       45.60      5.65 o 
   6   8   4       74.95       93.33      6.43 o 
   7   8   4        1.98        2.20      5.18 o 
  -5   9   4        8.51       -5.75      5.75 o 
  -4   9   4       42.03       51.46      6.96 o 
  -3   9   4       38.01       49.75      6.74 o 
  -2   9   4        1.59        3.40      3.65 o 
  -1   9   4       24.13       33.75      4.77 o 
   0   9   4       27.62       33.68      5.29 o 
   1   9   4       17.09       13.35      4.95 o 
   2   9   4       40.36       37.07      3.61 o 
   3   9   4       59.47       71.14      5.89 o 
   4   9   4       35.31       38.83      5.35 o 
 -13   1   5       11.74        0.60      4.60 o 
 -12   1   5       75.83       49.48      4.63 o 
 -11   1   5       74.43       63.46      4.29 o 
 -10   1   5        3.52        2.50      3.25 o 
  -9   1   5      951.04      837.43      8.66 o 
  -8   1   5      661.24      578.47      6.73 o 
  -7   1   5      153.19      160.47      3.27 o 
  -6   1   5      599.10      682.77      6.19 o 
  -5   1   5     2061.96     2040.10      6.93 o 
  -4   1   5     1508.78     1688.42     13.19 o 
  -3   1   5       41.25       26.75      0.95 o 
  -2   1   5      299.26      314.43      2.20 o 
  -1   1   5      783.28      834.57      3.13 o 
   0   1   5      474.40      496.83      2.74 o 
   1   1   5      428.42      424.07      3.06 o 
   2   1   5     3079.27     3183.82     12.61 o 
   3   1   5      681.00      656.36      4.56 o 
   4   1   5      302.96      308.12      9.65 o 
   5   1   5      663.54      629.98      5.96 o 
   6   1   5        9.89       10.06      2.24 o 
   7   1   5      914.31      940.06     41.43 o 
   8   1   5       61.67       59.39      3.49 o 
   9   1   5        0.41        2.25      2.72 o 
  10   1   5      196.85      210.39      6.41 o 
  11   1   5        0.27        2.67      2.96 o 
  12   1   5       52.58       42.43      4.83 o 
 -12   2   5        0.75       -5.48      5.48 o 
 -11   2   5       41.76       39.63      3.99 o 
 -10   2   5       97.15       94.77      6.14 o 
  -9   2   5      185.76      170.91      4.76 o 
  -8   2   5      271.80      239.87      4.93 o 
  -7   2   5      836.10      821.56     10.01 o 
  -6   2   5     1110.36     1108.90      6.87 o 
  -5   2   5     1301.18     1256.39      8.68 o 
  -4   2   5      888.24      908.08     15.69 o 
  -3   2   5      114.64      121.36      2.57 o 
  -2   2   5      175.30      157.99      2.65 o 
  -1   2   5      198.57      212.14      3.31 o 
   0   2   5       51.12       63.89      1.37 o 
   1   2   5       38.52       76.69      1.83 o 
   2   2   5      183.20      226.28      4.91 o 
   3   2   5      508.95      639.96      7.67 o 
   4   2   5     1430.58     1475.21     12.08 o 
   5   2   5       82.84       64.68      3.82 o 
   6   2   5      144.76      161.72      5.54 o 
   7   2   5     1236.96     1281.57     10.75 o 
   8   2   5       83.00       80.10      7.52 o 
   9   2   5        3.39        1.33      2.76 o 
  10   2   5      133.21      138.71      4.52 o 
  11   2   5      178.47      190.90      7.48 o 
  12   2   5        4.19       13.74      4.34 o 
 -12   3   5       10.20        6.99      5.89 o 
 -11   3   5        0.02        0.25      5.73 o 
 -10   3   5       15.99       11.56      5.37 o 
  -9   3   5        0.24        2.55      2.60 o 
  -8   3   5       23.85       30.40      3.60 o 
  -7   3   5        8.08        2.44      1.76 o 
  -6   3   5      376.07      387.32     13.14 o 
  -5   3   5        2.26       -0.68      1.14 o 
  -4   3   5       21.30       26.37      1.26 o 
  -3   3   5        5.82        7.81      0.68 o 
  -2   3   5      111.28      152.27      2.60 o 
  -1   3   5       92.01       84.28      2.18 o 
   0   3   5        5.73        5.69      0.86 o 
   1   3   5     1039.64      981.47     14.93 o 
   2   3   5       86.14       91.49      7.13 o 
   3   3   5      174.92      145.11      4.89 o 
   4   3   5       32.21       31.38      2.93 o 
   5   3   5      234.54      241.44      6.02 o 
   6   3   5       91.11       83.32      4.75 o 
   7   3   5       22.49       15.51      3.78 o 
   8   3   5       29.69       28.29      5.90 o 
   9   3   5       57.96       53.42      7.28 o 
  10   3   5        0.82       -1.05      3.22 o 
  11   3   5       27.68       18.58      5.30 o 
 -12   4   5       75.04       84.34      7.75 o 
 -11   4   5      121.39      140.96      8.02 o 
 -10   4   5       30.71       33.84      3.36 o 
  -9   4   5      188.95      213.58     18.99 o 
  -8   4   5      698.47      749.78     65.65 o 
  -7   4   5      212.74      222.77     14.63 o 
  -6   4   5      460.39      467.53     37.76 o 
  -5   4   5      639.36      778.70      6.94 o 
  -4   4   5       23.18       18.84      1.72 o 
  -3   4   5     1857.46     1924.22      8.06 o 
  -2   4   5       83.49       80.63      1.98 o 
  -1   4   5       59.60       89.38      1.62 o 
   0   4   5      309.85      296.79      7.20 o 
   1   4   5     2085.82     2177.95     27.35 o 
   2   4   5       49.15       51.77      2.25 o 
   3   4   5       19.77       17.58      1.90 o 
   4   4   5     1159.02     1061.94     11.33 o 
   5   4   5      301.71      300.49      7.18 o 
   6   4   5       74.92       72.86      4.92 o 
   7   4   5       48.72       42.08      4.64 o 
   8   4   5      201.37      228.11      7.52 o 
   9   4   5        2.18       -0.70      2.94 o 
  10   4   5       98.58      116.82      6.77 o 
  11   4   5       12.85       21.70      5.58 o 
 -11   5   5       37.34       42.19      6.34 o 
 -10   5   5        2.62        2.22      3.08 o 
  -9   5   5       25.91       27.84      3.60 o 
  -8   5   5      108.78      125.38     16.59 o 
  -7   5   5      119.56      128.07     12.29 o 
  -6   5   5       20.40       15.14      3.64 o 
  -5   5   5      284.51      305.07      9.96 o 
  -4   5   5       37.98       36.58      3.75 o 
  -3   5   5       52.58       62.23      2.12 o 
  -2   5   5       30.82       26.70      1.74 o 
  -1   5   5       69.58       63.39      2.20 o 
   0   5   5      233.14      214.56      5.48 o 
   1   5   5      692.00      669.70      6.07 o 
   2   5   5      302.58      276.35      4.32 o 
   3   5   5      550.92      548.69      6.42 o 
   4   5   5     2666.14     2548.40     12.52 o 
   5   5   5       83.51       85.18      3.62 o 
   6   5   5      154.16      112.82      3.86 o 
   7   5   5      371.67      370.83      8.78 o 
   8   5   5      216.16      209.36      7.26 o 
   9   5   5        0.11        2.81      4.24 o 
  10   5   5      123.27      124.27      5.01 o 
 -10   6   5       26.98       18.54      3.31 o 
  -9   6   5       48.57       52.63      6.46 o 
  -8   6   5        2.64       -1.09      3.22 o 
  -7   6   5        2.55       -1.34      2.83 o 
  -6   6   5        0.47       -1.69      2.57 o 
  -5   6   5      164.28      174.08      5.16 o 
  -4   6   5      188.15      204.29      4.99 o 
  -3   6   5       31.82       27.80      3.13 o 
  -2   6   5      252.11      251.29      5.03 o 
  -1   6   5        1.03        3.81      2.01 o 
   0   6   5        0.10        7.34      3.59 o 
   1   6   5       86.91       95.07      7.23 o 
   2   6   5      216.31      207.07      4.73 o 
   3   6   5      131.06      129.15      6.09 o 
   4   6   5       23.87       21.74      3.29 o 
   5   6   5      177.17      198.90      4.75 o 
   6   6   5      269.71      262.24      8.08 o 
   7   6   5       10.56       12.88      4.86 o 
   8   6   5       61.31       64.81      5.89 o 
   9   6   5        7.77        9.36      3.39 o 
  -9   7   5        1.04        0.33      4.47 o 
  -8   7   5       26.21       25.74      5.11 o 
  -7   7   5       21.33       13.46      4.68 o 
  -6   7   5       19.19        4.42      4.51 o 
  -5   7   5       90.24       89.58      6.27 o 
  -4   7   5      107.20      102.22     10.85 o 
  -3   7   5       12.54       14.29      3.59 o 
  -2   7   5       21.41       16.57      3.65 o 
  -1   7   5      101.78       99.88      5.80 o 
   0   7   5      864.14      870.20     29.27 o 
   1   7   5      302.23      320.14     34.28 o 
   2   7   5        0.03       -1.70      3.18 o 
   3   7   5      108.02       98.81      3.93 o 
   4   7   5      365.80      365.79     12.54 o 
   5   7   5       26.73       30.50      3.38 o 
   6   7   5       15.37       16.47      4.76 o 
   7   7   5      126.22      117.92      6.97 o 
   8   7   5        4.95        4.47      5.08 o 
  -7   8   5       12.43        9.56      5.22 o 
  -6   8   5        7.86        3.55      5.35 o 
  -5   8   5       21.44       24.39      5.40 o 
  -4   8   5       70.73       60.60      7.20 o 
  -3   8   5        0.01       -3.62      3.62 o 
  -2   8   5       65.20       64.23      4.40 o 
  -1   8   5       82.02       74.43      4.29 o 
   0   8   5       45.15       45.22      5.12 o 
   1   8   5       35.65       33.08      3.23 o 
   2   8   5        8.49        9.19      2.97 o 
   3   8   5        0.77        4.50      3.12 o 
   4   8   5       52.16       53.08     10.02 o 
   5   8   5       98.05      118.56      6.57 o 
   6   8   5        0.01       12.01      4.88 o 
  -5   9   5       12.82        5.21      5.99 o 
  -4   9   5       24.50       26.31      6.33 o 
  -3   9   5       36.59       39.72      4.55 o 
  -2   9   5        0.02        1.04      3.67 o 
  -1   9   5       14.07        7.72      5.26 o 
   0   9   5        0.01       -2.79      4.97 o 
   1   9   5        2.62        2.67      4.50 o 
   2   9   5        2.47        5.28      3.24 o 
   3   9   5       12.82       11.13      3.28 o 
   4   9   5       42.09       34.27      5.52 o 
 -13   0   6       63.28       52.09      7.72 o 
 -12   0   6        0.48       -1.69      6.15 o 
 -11   0   6      293.16      280.66      9.36 o 
 -10   0   6       21.37       32.01      4.96 o 
  -9   0   6      441.32      409.24      9.24 o 
  -8   0   6     1089.70     1055.33     12.63 o 
  -7   0   6      133.20      189.90     20.66 o 
  -6   0   6        1.27        8.96      4.06 o 
  -5   0   6       94.38       83.97      2.31 o 
  -4   0   6      470.91      552.78      3.44 o 
  -3   0   6    10447.30    10690.85     45.34 o 
  -2   0   6     3624.52     4028.64     20.17 o 
  -1   0   6     1872.38     1991.97     15.56 o 
   0   0   6      338.26      256.07      5.23 o 
   1   0   6      257.26      269.51      9.25 o 
   2   0   6     3200.86     3328.81    151.28 o 
   3   0   6      159.43      136.01      2.43 o 
   4   0   6      407.27      351.19      6.43 o 
   5   0   6     3500.94     3719.42     20.63 o 
   6   0   6     1015.04     1027.64     11.72 o 
   7   0   6        9.06        7.08      4.24 o 
   8   0   6      743.77      773.11     11.56 o 
   9   0   6        0.91        3.67      3.82 o 
  10   0   6       26.61       28.86      4.82 o 
  11   0   6       15.85       18.95      4.52 o 
  12   0   6      173.23      175.32      7.33 o 
 -13   1   6       14.00        8.46      5.23 o 
 -12   1   6       71.92       70.71      5.11 o 
 -11   1   6       15.03       15.49      3.75 o 
 -10   1   6      194.41      182.05      5.16 o 
  -9   1   6      191.65      182.60      4.86 o 
  -8   1   6      173.55      167.52      4.35 o 
  -7   1   6      259.96      228.87      5.31 o 
  -6   1   6      519.24      502.60      5.80 o 
  -5   1   6        0.01       -0.63      1.08 o 
  -4   1   6       82.62       97.47      1.46 o 
  -3   1   6     1182.39     1312.61      4.74 o 
  -2   1   6      115.45      114.09      2.06 o 
  -1   1   6     1225.92     1162.53     11.07 o 
   0   1   6      705.73      819.97      3.77 o 
   1   1   6      803.35      936.57      4.57 o 
   2   1   6      433.54      428.26      4.34 o 
   3   1   6      723.89      805.68      6.13 o 
   4   1   6       15.49       20.00      3.08 o 
   5   1   6      297.97      322.37      4.87 o 
   6   1   6      173.82      185.43      4.24 o 
   7   1   6       13.24       14.91      3.07 o 
   8   1   6      904.43      941.87     25.07 o 
   9   1   6       54.02       60.54      3.68 o 
  10   1   6        0.10       -3.12      3.12 o 
  11   1   6      234.50      236.21     14.86 o 
  12   1   6       24.43       20.01      3.11 o 
 -12   2   6        0.15       -2.41      5.79 o 
 -11   2   6       42.92       36.96      3.97 o 
 -10   2   6       30.26       30.85      3.52 o 
  -9   2   6       10.54        4.89      4.41 o 
  -8   2   6       76.18       81.93      3.67 o 
  -7   2   6      191.53      188.24      4.78 o 
  -6   2   6      502.60      509.80      8.77 o 
  -5   2   6      134.61      129.61      1.87 o 
  -4   2   6        0.04        0.59      0.99 o 
  -3   2   6      464.25      435.50      6.15 o 
  -2   2   6      532.63      593.24      7.18 o 
  -1   2   6      649.20      624.70      6.05 o 
   0   2   6     2700.22     2877.87     17.99 o 
   1   2   6      883.11      890.42      9.12 o 
   2   2   6     1670.51     1703.90      8.00 o 
   3   2   6     3294.63     3545.28     32.43 o 
   4   2   6      154.51      159.10      4.82 o 
   5   2   6      705.42      761.84      9.86 o 
   6   2   6       85.51       93.96      5.13 o 
   7   2   6       21.83       20.95      3.89 o 
   8   2   6        1.70        2.07      2.64 o 
   9   2   6      114.96      125.87      5.91 o 
  10   2   6      115.75      122.60      4.63 o 
  11   2   6        6.08       13.30      3.34 o 
 -12   3   6       26.10       22.57      6.41 o 
 -11   3   6        3.25       -1.73      5.31 o 
 -10   3   6       59.96       56.75      6.07 o 
  -9   3   6       77.51       68.86      5.82 o 
  -8   3   6       52.10       52.56      5.23 o 
  -7   3   6      515.71      472.44      5.87 o 
  -6   3   6      701.78      705.36     14.18 o 
  -5   3   6       84.18       99.56      3.05 o 
  -4   3   6      456.87      477.50      5.41 o 
  -3   3   6      362.19      344.29      3.30 o 
  -2   3   6       89.41       87.76      1.59 o 
  -1   3   6        2.61        4.97      0.85 o 
   0   3   6      456.27      494.52      5.83 o 
   1   3   6       19.65       21.50      1.72 o 
   2   3   6      462.93      440.89     13.74 o 
   3   3   6       10.69       10.86      1.55 o 
   4   3   6        1.61        5.24      2.68 o 
   5   3   6      372.22      342.32      7.17 o 
   6   3   6      381.97      377.62      7.92 o 
   7   3   6      247.97      245.71      7.06 o 
   8   3   6       74.96       76.05      3.68 o 
   9   3   6      351.89      349.29      6.30 o 
  10   3   6        0.42       -0.42      3.04 o 
  11   3   6       43.50       52.71      5.68 o 
 -11   4   6        0.05       -4.47      5.69 o 
 -10   4   6       49.60       47.56      6.34 o 
  -9   4   6        1.97        1.57      2.84 o 
  -8   4   6        7.59        8.12      2.93 o 
  -7   4   6        3.74        1.14      2.65 o 
  -6   4   6       32.25       28.71      2.30 o 
  -5   4   6      317.80      330.64      6.95 o 
  -4   4   6       23.50       19.96      1.88 o 
  -3   4   6      109.77      120.33      2.55 o 
  -2   4   6      186.44      164.60      3.51 o 
  -1   4   6      156.46      140.39      3.23 o 
   0   4   6      292.68      256.53      2.89 o 
   1   4   6        8.25        6.09      1.39 o 
   2   4   6      462.55      476.01      6.58 o 
   3   4   6       19.36        8.52      1.80 o 
   4   4   6      381.01      396.24      7.73 o 
   5   4   6        5.35       -3.88      3.88 o 
   6   4   6      175.41      152.54      6.14 o 
   7   4   6      100.06       88.73      5.67 o 
   8   4   6      155.55      145.33      6.81 o 
   9   4   6       38.61       30.83      3.42 o 
  10   4   6        0.40        2.44      5.01 o 
 -11   5   6       13.59        8.52      5.81 o 
 -10   5   6        3.01       -2.21      2.99 o 
  -9   5   6      118.86      128.08     15.48 o 
  -8   5   6       41.09       45.11      7.96 o 
  -7   5   6       10.06        4.39      2.91 o 
  -6   5   6      184.44      187.26     27.29 o 
  -5   5   6       18.91       19.42      2.29 o 
  -4   5   6       75.05       73.95      2.50 o 
  -3   5   6        8.81        7.88      1.65 o 
  -2   5   6       34.54       42.15      1.98 o 
  -1   5   6      394.65      371.26      3.57 o 
   0   5   6      274.25      239.86      3.05 o 
   1   5   6        9.94       13.06      2.16 o 
   2   5   6      381.90      366.17      5.02 o 
   3   5   6      831.54      776.91      7.15 o 
   4   5   6      428.38      388.60      5.74 o 
   5   5   6      545.88      515.12      6.39 o 
   6   5   6       93.43      109.09      5.82 o 
   7   5   6      146.27      115.65      6.22 o 
   8   5   6       43.33       43.42      5.09 o 
   9   5   6        6.00        6.18      4.86 o 
  10   5   6        8.28        9.92      5.07 o 
 -10   6   6        2.94        6.94      3.63 o 
  -9   6   6      134.51      158.43     19.52 o 
  -8   6   6        1.00       -3.02      3.34 o 
  -7   6   6        1.39       -1.99      3.03 o 
  -6   6   6       62.69       69.00      3.80 o 
  -5   6   6      198.05      198.28      6.54 o 
  -4   6   6       70.34       70.10      4.02 o 
  -3   6   6        8.10        4.11      3.16 o 
  -2   6   6       45.42       35.15      3.88 o 
  -1   6   6       22.51       24.74      4.24 o 
   0   6   6      168.90      158.52      4.40 o 
   1   6   6      170.79      168.39     12.23 o 
   2   6   6      423.46      418.33      5.82 o 
   3   6   6      116.13      107.94      3.88 o 
   4   6   6      111.64      100.21      3.95 o 
   5   6   6      516.67      491.73      6.65 o 
   6   6   6       63.46       67.67      6.00 o 
   7   6   6       15.51       19.55      5.07 o 
   8   6   6      192.22      192.67      7.93 o 
   9   6   6        0.35        3.11      5.19 o 
  -9   7   6       10.54       16.01      4.50 o 
  -8   7   6        5.41       -2.35      4.84 o 
  -7   7   6        5.19        2.41      4.71 o 
  -6   7   6        2.43       -3.76      4.43 o 
  -5   7   6       10.66        7.24      3.97 o 
  -4   7   6       82.44       86.91      6.56 o 
  -3   7   6        0.54       -2.59      3.34 o 
  -2   7   6      155.15      152.20      5.09 o 
  -1   7   6       64.73       72.86      6.06 o 
   0   7   6       79.79       97.65      5.93 o 
   1   7   6       39.21       36.48      8.22 o 
   2   7   6       14.63       11.33      2.87 o 
   3   7   6        0.08       -0.12      2.73 o 
   4   7   6       22.12       33.50      4.91 o 
   5   7   6       15.02       11.13      3.06 o 
   6   7   6        0.03       -3.68      4.35 o 
   7   7   6       10.93       15.49      5.17 o 
   8   7   6        0.34       -0.90      4.90 o 
  -7   8   6       14.33       18.03      5.78 o 
  -6   8   6       61.82       53.89      6.40 o 
  -5   8   6       44.44       47.09      6.04 o 
  -4   8   6       37.61       42.87     13.70 o 
  -3   8   6       16.34       15.66      6.09 o 
  -2   8   6       19.07       16.42      3.80 o 
  -1   8   6        2.07       -0.92      4.61 o 
   0   8   6       26.00       36.77      5.32 o 
   1   8   6        0.12       -0.15      4.52 o 
   2   8   6       82.49       90.48      3.96 o 
   3   8   6       75.76       82.06      4.06 o 
   4   8   6        3.04        8.38      3.48 o 
   5   8   6      111.57      124.44      6.74 o 
   6   8   6       97.07      135.55      7.20 o 
  -4   9   6       71.79       80.54      7.56 o 
  -3   9   6       13.57       20.44      8.05 o 
  -2   9   6       30.00       23.50      5.55 o 
  -1   9   6       29.02       29.06      5.08 o 
   0   9   6       16.74        9.85      4.85 o 
   1   9   6        3.55        7.50      4.85 o 
   2   9   6       57.07       59.04      5.71 o 
   3   9   6       14.10       14.89      3.30 o 
 -12   1   7      124.50      129.06      6.74 o 
 -11   1   7        5.73        4.53      3.66 o 
 -10   1   7        7.67        7.83      3.43 o 
  -9   1   7        1.46       -1.10      3.15 o 
  -8   1   7       22.68       21.31      2.96 o 
  -7   1   7      213.89      188.05      4.20 o 
  -6   1   7      174.25      147.34      2.55 o 
  -5   1   7      608.14      597.97      3.51 o 
  -4   1   7     2253.58     2376.11     18.89 o 
  -3   1   7      684.32      728.79      3.84 o 
  -2   1   7      183.27      156.68      1.93 o 
  -1   1   7      719.12      710.62      6.76 o 
   0   1   7      295.58      353.53      3.43 o 
   1   1   7     2505.92     2643.14     14.23 o 
   2   1   7      145.88      179.64      2.35 o 
   3   1   7     2689.14     2886.64     50.56 o 
   4   1   7     1485.07     1421.57     86.35 o 
   5   1   7      174.38      179.67      4.21 o 
   6   1   7      768.17      797.29      7.83 o 
   7   1   7      318.51      334.11      5.60 o 
   8   1   7       49.59       57.29      5.26 o 
   9   1   7       72.12       78.06      4.22 o 
  10   1   7        3.91        2.50      3.44 o 
  11   1   7       58.27       67.33      4.05 o 
 -12   2   7        0.04       -5.40      5.40 o 
 -11   2   7       75.14       73.99      4.34 o 
 -10   2   7        0.04       -0.11      3.07 o 
  -9   2   7       68.17       57.87      7.94 o 
  -8   2   7      606.97      547.89     19.04 o 
  -7   2   7       85.65       97.76      5.01 o 
  -6   2   7      597.98      589.78     12.70 o 
  -5   2   7     1127.66     1185.79      6.93 o 
  -4   2   7      699.21      769.63      9.13 o 
  -3   2   7        0.36       -0.17      1.04 o 
  -2   2   7       36.73       26.56      1.07 o 
  -1   2   7      103.20      103.07      1.40 o 
   0   2   7      632.78      701.65      7.20 o 
   1   2   7      768.38      960.26      6.78 o 
   2   2   7       27.56       20.53      1.61 o 
   3   2   7      567.44      517.52      7.14 o 
   4   2   7       15.19        5.45      1.92 o 
   5   2   7      185.24      186.09      5.89 o 
   6   2   7      752.19      710.14     10.53 o 
   7   2   7      452.18      438.65      6.55 o 
   8   2   7       31.93       36.09      3.40 o 
   9   2   7        0.18        1.02      3.38 o 
  10   2   7       91.11       93.65      4.44 o 
  11   2   7       14.53       17.62      3.38 o 
 -12   3   7        1.64       -4.05      6.24 o 
 -11   3   7        0.18        0.54      5.28 o 
 -10   3   7        0.14       -1.54      5.07 o 
  -9   3   7        7.87        4.00      4.85 o 
  -8   3   7       52.00       53.81      4.83 o 
  -7   3   7       51.36       49.42      3.72 o 
  -6   3   7        0.28       -0.13      1.50 o 
  -5   3   7        7.17        9.77      1.47 o 
  -4   3   7       20.83       18.51      1.44 o 
  -3   3   7      404.47      433.55      4.01 o 
  -2   3   7        0.71        0.05      0.80 o 
  -1   3   7      387.02      457.49      5.40 o 
   0   3   7       68.39       75.74      1.56 o 
   1   3   7      880.08      980.45     43.44 o 
   2   3   7       47.21       59.59      2.13 o 
   3   3   7       56.92       60.08      2.26 o 
   4   3   7       21.59       41.97      3.48 o 
   5   3   7        8.45        7.04      3.51 o 
   6   3   7       19.56       16.66      4.07 o 
   7   3   7        7.94        1.80      4.14 o 
   8   3   7        2.35        3.05      3.13 o 
   9   3   7       17.61       25.06      3.48 o 
  10   3   7        8.86        7.47      3.28 o 
  11   3   7       26.04       23.38      3.83 o 
 -11   4   7        0.09       -5.68      5.68 o 
 -10   4   7       73.83       69.22      6.79 o 
  -9   4   7        1.71        4.04      4.81 o 
  -8   4   7      150.19      140.19      8.79 o 
  -7   4   7       56.17       47.56      3.17 o 
  -6   4   7        9.98        7.29      2.15 o 
  -5   4   7      647.52      679.86     12.66 o 
  -4   4   7       20.03       16.86      1.93 o 
  -3   4   7      243.96      226.56      3.28 o 
  -2   4   7       13.46        4.30      1.30 o 
  -1   4   7        7.37        8.60      1.19 o 
   0   4   7      554.77      533.42     13.03 o 
   1   4   7      246.91      226.98      4.34 o 
   2   4   7       79.57       75.22      2.11 o 
   3   4   7      300.68      288.64     11.34 o 
   4   4   7      324.92      334.98      7.13 o 
   5   4   7      111.66      110.07      5.27 o 
   6   4   7       10.06        4.89      4.12 o 
   7   4   7       96.12      105.13      6.11 o 
   8   4   7       88.78       74.43      5.86 o 
   9   4   7        6.62        1.85      4.18 o 
  10   4   7       63.02       73.26      4.40 o 
 -11   5   7        0.08        1.37      6.04 o 
 -10   5   7       11.10        2.60      5.03 o 
  -9   5   7       16.26       14.19      4.72 o 
  -8   5   7       78.77       85.63     10.55 o 
  -7   5   7       98.81       88.99      9.92 o 
  -6   5   7       23.57       19.27      2.62 o 
  -5   5   7      228.96      241.58      5.00 o 
  -4   5   7       29.68       29.08      2.25 o 
  -3   5   7       11.68        8.66      1.87 o 
  -2   5   7       28.14       37.68      2.07 o 
  -1   5   7      186.33      180.07      3.67 o 
   0   5   7        9.68       13.81      1.67 o 
   1   5   7        4.57        3.06      2.07 o 
   2   5   7       25.59       20.41      2.53 o 
   3   5   7      215.66      217.98      4.51 o 
   4   5   7       52.52       47.15      3.25 o 
   5   5   7      415.43      368.70     13.10 o 
   6   5   7       43.46       39.88      5.14 o 
   7   5   7       12.21       14.04      4.70 o 
   8   5   7       25.73       15.60      4.92 o 
   9   5   7        4.93        5.31      4.77 o 
 -10   6   7        4.36        5.81      3.26 o 
  -9   6   7       36.71       37.02      3.80 o 
  -8   6   7       11.98        6.53      3.19 o 
  -7   6   7       32.44       31.74      3.57 o 
  -6   6   7        2.72        0.62      2.80 o 
  -5   6   7      244.68      269.94     10.59 o 
  -4   6   7       98.98       91.72      5.41 o 
  -3   6   7      159.57      181.79      6.38 o 
  -2   6   7      408.21      456.41     11.05 o 
  -1   6   7       74.11       69.57      5.49 o 
   0   6   7      583.28      599.83     10.21 o 
   1   6   7        0.47       -0.89      2.70 o 
   2   6   7       52.32       42.80      3.21 o 
   3   6   7      177.14      173.44      4.51 o 
   4   6   7        5.21        5.02      2.83 o 
   5   6   7       14.35       12.17      3.12 o 
   6   6   7       59.43       52.99      3.58 o 
   7   6   7       56.30       55.38      5.74 o 
   8   6   7        2.21        3.82      5.21 o 
  -8   7   7      107.41      144.36      7.27 o 
  -7   7   7       12.64        8.08      4.77 o 
  -6   7   7        2.35        0.30      4.76 o 
  -5   7   7       93.25       99.86      8.22 o 
  -4   7   7      401.35      453.31     41.73 o 
  -3   7   7        7.66        3.55      3.67 o 
  -2   7   7      224.38      240.76      7.78 o 
  -1   7   7      397.05      408.54      9.44 o 
   0   7   7      260.12      238.33      7.88 o 
   1   7   7       39.07       43.79      5.23 o 
   2   7   7      194.12      192.61      6.65 o 
   3   7   7       29.67       30.58      3.20 o 
   4   7   7      192.02      199.00      5.06 o 
   5   7   7       67.74       68.32      4.01 o 
   6   7   7       19.35       23.41      5.06 o 
   7   7   7       95.03      102.03      7.20 o 
  -6   8   7       29.01       35.53      6.37 o 
  -5   8   7        3.64        1.31      3.88 o 
  -4   8   7        3.02       -2.89      3.99 o 
  -3   8   7       88.10       96.45     12.65 o 
  -2   8   7       97.23       96.65      6.82 o 
  -1   8   7        4.59        3.83      4.96 o 
   0   8   7       91.59       93.19      6.33 o 
   1   8   7       13.73       22.74      4.81 o 
   2   8   7       16.98       18.26      4.95 o 
   3   8   7        1.29        2.42      3.00 o 
   4   8   7       67.14       71.86      3.99 o 
   5   8   7       32.95       45.06      3.98 o 
  -3   9   7        0.75       -4.13      4.13 o 
  -2   9   7        3.72        1.89      5.38 o 
  -1   9   7        3.79        4.67      5.22 o 
   0   9   7        0.62       -2.67      4.77 o 
   1   9   7        3.21        5.88      4.77 o 
   2   9   7       13.84       12.71      4.77 o 
 -12   0   8      438.74      491.61     12.50 o 
 -11   0   8       22.57       21.10      5.81 o 
 -10   0   8      198.02      172.20      7.31 o 
  -9   0   8      211.50      177.11      7.01 o 
  -8   0   8       15.05       10.75      3.97 o 
  -7   0   8      203.43      182.09      6.02 o 
  -6   0   8      303.73      273.47      6.52 o 
  -5   0   8      110.68      162.11      5.05 o 
  -4   0   8      296.16      262.36      2.91 o 
  -3   0   8     8106.47     8603.38    111.73 o 
  -2   0   8      152.93      169.24      3.23 o 
  -1   0   8      142.34      183.13      8.44 o 
   0   0   8      556.48      551.24     11.78 o 
   1   0   8      622.93      678.02     17.29 o 
   2   0   8       14.38       20.31      1.80 o 
   3   0   8      157.27      119.16      2.32 o 
   4   0   8      116.89      136.61      5.25 o 
   5   0   8     2994.41     3068.53     20.54 o 
   6   0   8     1591.64     1679.41     16.22 o 
   7   0   8       85.26       92.36      6.41 o 
   8   0   8     1170.02     1234.24     15.16 o 
   9   0   8      976.26     1037.71     14.41 o 
  10   0   8      199.58      213.30      7.87 o 
  11   0   8        5.16       10.63      4.70 o 
 -12   1   8       31.27       40.52      5.50 o 
 -11   1   8       14.69       12.01      3.86 o 
 -10   1   8       56.12       49.58      4.84 o 
  -9   1   8       27.87       23.73      3.33 o 
  -8   1   8       77.04       58.01      3.42 o 
  -7   1   8      141.71      113.42      6.83 o 
  -6   1   8      419.96      431.26      5.58 o 
  -5   1   8      363.59      378.95      3.67 o 
  -4   1   8       21.41       27.36      1.55 o 
  -3   1   8     2332.26     2649.85     19.67 o 
  -2   1   8       11.21       13.50      1.67 o 
  -1   1   8      309.36      357.45      3.06 o 
   0   1   8       50.44       54.87      1.67 o 
   1   1   8      185.74      188.93      3.69 o 
   2   1   8      113.87      155.80      4.01 o 
   3   1   8        0.74        0.67      1.79 o 
   4   1   8       68.34       66.35      8.85 o 
   5   1   8        0.47       -2.95      2.95 o 
   6   1   8      611.59      567.37     10.85 o 
   7   1   8        9.27       18.57      6.56 o 
   8   1   8       25.42       27.62      3.61 o 
   9   1   8        7.82        8.00      3.64 o 
  10   1   8       12.73       10.39      3.57 o 
  11   1   8       13.17       11.96      4.42 o 
 -12   2   8        0.21        4.17      5.71 o 
 -11   2   8        0.63        1.89      3.39 o 
 -10   2   8        0.58       -0.54      3.00 o 
  -9   2   8       14.08       11.51      2.95 o 
  -8   2   8        0.27        1.12      3.00 o 
  -7   2   8      278.85      264.28      5.33 o 
  -6   2   8        2.11       -1.32      1.53 o 
  -5   2   8      246.06      258.60      3.36 o 
  -4   2   8       19.20       19.18      1.67 o 
  -3   2   8       22.02       19.20      1.53 o 
  -2   2   8       98.32      109.29      1.50 o 
  -1   2   8       64.87       43.15      1.35 o 
   0   2   8       33.82       27.29      1.30 o 
   1   2   8       86.86      109.35      1.98 o 
   2   2   8      607.51      646.22      4.65 o 
   3   2   8      155.06      145.39      2.61 o 
   4   2   8       50.54       58.28      2.60 o 
   5   2   8      527.49      529.84      8.99 o 
   6   2   8       32.86       29.67      4.72 o 
   7   2   8      358.18      353.25     18.30 o 
   8   2   8      177.77      183.57     16.04 o 
   9   2   8       22.83       26.08      3.96 o 
  10   2   8        3.28        6.71      3.61 o 
  11   2   8        8.76        6.81      3.58 o 
 -12   3   8       96.34      121.99      8.32 o 
 -11   3   8        5.10        4.14      5.46 o 
 -10   3   8       48.41       57.21      6.15 o 
  -9   3   8      235.78      237.24      8.33 o 
  -8   3   8        1.58        2.93      4.43 o 
  -7   3   8      594.79      570.07      8.02 o 
  -6   3   8      447.84      465.07      4.68 o 
  -5   3   8       96.41      106.72      2.46 o 
  -4   3   8     1597.72     1650.44      9.21 o 
  -3   3   8      956.05     1032.79     14.34 o 
  -2   3   8       10.32        9.41      1.48 o 
  -1   3   8      901.94      946.37      9.89 o 
   0   3   8      210.62      212.99      3.64 o 
   1   3   8        2.25        1.46      1.31 o 
   2   3   8      502.78      520.69     13.97 o 
   3   3   8        3.24        4.48      1.84 o 
   4   3   8      113.12      107.11      4.65 o 
   5   3   8      370.48      380.09      8.09 o 
   6   3   8      413.68      403.98      8.92 o 
   7   3   8       43.01       46.62      5.05 o 
   8   3   8      395.23      380.46      6.71 o 
   9   3   8      404.70      417.51     17.20 o 
  10   3   8       43.32       49.77      4.08 o 
 -11   4   8       16.79       15.53      6.03 o 
 -10   4   8       44.70       41.17      6.17 o 
  -9   4   8       11.62        1.51      4.90 o 
  -8   4   8       11.57        8.10      3.03 o 
  -7   4   8       35.35       35.84      2.63 o 
  -6   4   8      111.78      110.04      3.14 o 
  -5   4   8      164.24      189.50      4.88 o 
  -4   4   8       10.58       12.62      1.98 o 
  -3   4   8        8.81       10.79      1.78 o 
  -2   4   8      295.56      335.03      4.37 o 
  -1   4   8        0.03       -0.27      1.09 o 
   0   4   8        0.29        1.20      1.20 o 
   1   4   8        0.03       -0.36      1.41 o 
   2   4   8      222.13      194.94      3.74 o 
   3   4   8       46.02       60.88      2.69 o 
   4   4   8       15.44       16.16      3.60 o 
   5   4   8        6.17        9.78      3.52 o 
   6   4   8      165.82      167.55      6.48 o 
   7   4   8        1.65        5.28      4.51 o 
   8   4   8        3.77       -1.79      5.21 o 
   9   4   8       24.25       19.33      3.63 o 
  10   4   8        0.33        3.73      3.24 o 
 -10   5   8        1.25        0.61      5.42 o 
  -9   5   8       70.18       71.08      4.33 o 
  -8   5   8       43.63       37.27      3.69 o 
  -7   5   8       36.71       30.29      5.26 o 
  -6   5   8      127.87      114.12      4.46 o 
  -5   5   8      264.93      253.10     12.16 o 
  -4   5   8      125.72      116.96      5.70 o 
  -3   5   8        0.36        1.21      1.83 o 
  -2   5   8      116.93      116.35      5.57 o 
  -1   5   8       52.83       53.26      3.15 o 
   0   5   8       41.66       38.07      2.03 o 
   1   5   8       42.00       37.90      3.17 o 
   2   5   8       40.45       40.60      2.92 o 
   3   5   8       95.23       90.32      6.90 o 
   4   5   8       48.36       47.43      3.29 o 
   5   5   8        0.04       -3.05      4.44 o 
   6   5   8       30.53       23.92      5.02 o 
   7   5   8       12.67        4.57      4.73 o 
   8   5   8       25.62       29.11      5.32 o 
   9   5   8       23.75       24.02      5.62 o 
  -9   6   8       25.18       28.21      3.75 o 
  -8   6   8       52.70       52.60      5.31 o 
  -7   6   8       11.50       10.90      3.29 o 
  -6   6   8      323.23      293.14      6.23 o 
  -5   6   8       21.60       23.40      2.99 o 
  -4   6   8      321.24      357.75     10.23 o 
  -3   6   8      638.54      711.17     17.99 o 
  -2   6   8      143.68      153.42      6.62 o 
  -1   6   8      276.99      258.04      7.75 o 
   0   6   8     1245.90     1222.61     14.15 o 
   1   6   8      105.58       98.98      3.77 o 
   2   6   8       32.82       33.97      3.12 o 
   3   6   8      387.57      375.75      8.21 o 
   4   6   8        8.04       10.86      2.91 o 
   5   6   8       48.52       54.71      3.48 o 
   6   6   8       55.36       59.52      3.77 o 
   7   6   8        9.98       10.27      3.13 o 
   8   6   8       54.65       65.15      6.34 o 
  -8   7   8        9.25        3.97      4.67 o 
  -7   7   8       16.81       15.41      5.09 o 
  -6   7   8        5.43        6.03      3.82 o 
  -5   7   8       27.22       32.08      4.12 o 
  -4   7   8        0.05       -1.83      3.59 o 
  -3   7   8        5.49        5.42      3.65 o 
  -2   7   8        1.08       16.56      5.38 o 
  -1   7   8       22.31       43.95      5.50 o 
   0   7   8      127.51      134.54      6.74 o 
   1   7   8       15.01       20.96      4.86 o 
   2   7   8       29.23       28.44      3.21 o 
   3   7   8       35.53       35.46      3.41 o 
   4   7   8        6.78        7.34      3.03 o 
   5   7   8        4.74        1.95      3.10 o 
   6   7   8        2.48        2.82      3.41 o 
   7   7   8        0.45       -2.57      5.28 o 
  -6   8   8       53.54       44.85      6.57 o 
  -5   8   8        6.43        1.45      3.98 o 
  -4   8   8       35.36       35.76     11.11 o 
  -3   8   8       64.80       46.47      6.69 o 
  -2   8   8        6.92        7.61      5.46 o 
  -1   8   8        0.09        1.02      5.03 o 
   0   8   8       45.05       45.45      5.70 o 
   1   8   8        0.02        5.63      4.45 o 
   2   8   8       32.39       35.70      5.08 o 
   3   8   8        1.55       -0.05      3.03 o 
   4   8   8       21.51       18.36      3.36 o 
   5   8   8      103.06      109.52      4.83 o 
  -2   9   8        0.77       -5.26      5.26 o 
  -1   9   8        9.56        0.27      5.11 o 
   0   9   8       34.81       39.67      6.11 o 
   1   9   8        0.02        2.72      5.18 o 
 -12   1   9       41.39       50.76      4.72 o 
 -11   1   9      149.58      165.81      5.84 o 
 -10   1   9        2.19        1.63      3.45 o 
  -9   1   9       20.32       15.37      3.33 o 
  -8   1   9      121.41      126.45      8.17 o 
  -7   1   9        4.72        2.37      2.46 o 
  -6   1   9        3.41        7.02      2.36 o 
  -5   1   9      465.60      468.93      6.56 o 
  -4   1   9      249.37      319.35      6.48 o 
  -3   1   9       90.98       88.68      2.63 o 
  -2   1   9       60.46       39.08      2.30 o 
  -1   1   9     1200.70     1225.87     10.08 o 
   0   1   9       64.36      103.87      2.20 o 
   1   1   9      933.16      952.59      8.73 o 
   2   1   9       42.56       59.71      2.53 o 
   3   1   9      886.88      938.10     13.93 o 
   4   1   9     1714.30     1699.11     15.27 o 
   5   1   9        6.87        8.26      3.26 o 
   6   1   9     2355.20     2439.62     14.28 o 
   7   1   9      716.11      755.14     12.61 o 
   8   1   9       58.70       58.08      4.14 o 
   9   1   9      291.83      292.74      6.56 o 
  10   1   9      196.31      201.61      5.75 o 
 -12   2   9        2.27        4.98      5.91 o 
 -11   2   9      100.66      120.24      5.01 o 
 -10   2   9        4.42       10.70      3.52 o 
  -9   2   9       10.86       10.09      3.23 o 
  -8   2   9      700.91      648.80     20.35 o 
  -7   2   9        1.49        1.29      2.69 o 
  -6   2   9      345.60      341.35      4.03 o 
  -5   2   9      958.33     1046.85      8.31 o 
  -4   2   9        0.01       -0.96      1.66 o 
  -3   2   9      986.90     1016.55     11.55 o 
  -2   2   9      234.47      290.30      2.86 o 
  -1   2   9       19.58       15.92      1.43 o 
   0   2   9      102.87       94.05      2.12 o 
   1   2   9      169.02      186.44      3.72 o 
   2   2   9        1.69        0.52      1.33 o 
   3   2   9      298.89      311.61      3.73 o 
   4   2   9      403.22      381.09      7.55 o 
   5   2   9      245.55      228.92      6.75 o 
   6   2   9      354.71      333.25     15.59 o 
   7   2   9      311.24      306.97      6.26 o 
   8   2   9      276.22      287.13      6.38 o 
   9   2   9        6.52        1.55      3.74 o 
  10   2   9      207.08      218.16     18.80 o 
 -11   3   9        2.43        2.95      5.65 o 
 -10   3   9        9.66       12.16      5.59 o 
  -9   3   9        1.88        1.65      4.99 o 
  -8   3   9      127.10      111.77      6.34 o 
  -7   3   9        4.70       10.05      4.24 o 
  -6   3   9        1.08       -0.22      1.67 o 
  -5   3   9        1.08       -0.01      1.57 o 
  -4   3   9      163.28      192.12      4.33 o 
  -3   3   9       14.21       12.05      1.79 o 
  -2   3   9       14.17       12.39      1.72 o 
  -1   3   9      527.78      469.59      6.02 o 
   0   3   9       76.17       68.36      1.72 o 
   1   3   9       28.63       43.41      1.81 o 
   2   3   9      108.36      105.37      2.97 o 
   3   3   9      138.27      138.58      5.03 o 
   4   3   9       29.59       27.78      3.95 o 
   5   3   9        0.00       -1.70      3.68 o 
   6   3   9       21.93       16.28      4.46 o 
   7   3   9       24.28       26.07      5.10 o 
   8   3   9        8.05        9.89      3.68 o 
   9   3   9       33.84       37.40      4.07 o 
  10   3   9       14.66       19.99      4.20 o 
 -11   4   9       67.65       74.56      7.40 o 
 -10   4   9       18.73       21.24      5.87 o 
  -9   4   9       51.59       45.14      5.86 o 
  -8   4   9      217.59      186.64      7.75 o 
  -7   4   9        0.16       -2.32      2.32 o 
  -6   4   9      429.00      397.30      6.17 o 
  -5   4   9      880.70      833.70     34.33 o 
  -4   4   9       10.38        9.68      2.48 o 
  -3   4   9      180.17      190.69      5.99 o 
  -2   4   9      363.34      360.79      3.98 o 
  -1   4   9      382.29      376.84      5.16 o 
   0   4   9       89.14       95.78      2.31 o 
   1   4   9       24.78       20.66      2.09 o 
   2   4   9      129.31      118.69      3.23 o 
   3   4   9      229.15      211.89      8.42 o 
   4   4   9       26.69       26.59      3.98 o 
   5   4   9       23.94       27.83      4.41 o 
   6   4   9       95.30       95.18      5.65 o 
   7   4   9      378.00      373.74      9.45 o 
   8   4   9       59.09       60.40      6.30 o 
   9   4   9      103.28      100.67     16.46 o 
 -10   5   9       12.67       15.25      5.71 o 
  -9   5   9        8.35        6.35      5.39 o 
  -8   5   9       78.86       93.45      4.18 o 
  -7   5   9       14.01       12.10      2.77 o 
  -6   5   9      224.50      212.31      5.29 o 
  -5   5   9      214.87      201.99      5.09 o 
  -4   5   9       20.15       18.86      2.50 o 
  -3   5   9       86.80       86.23     13.14 o 
  -2   5   9     1097.72     1123.95     12.44 o 
  -1   5   9      632.27      619.52     23.86 o 
   0   5   9       14.94       16.55      2.70 o 
   1   5   9     1363.22     1212.52     45.77 o 
   2   5   9      902.03      822.97      7.64 o 
   3   5   9      253.77      234.35      8.01 o 
   4   5   9      266.11      223.82      4.91 o 
   5   5   9       34.23       23.19      4.52 o 
   6   5   9       32.47       38.00      5.02 o 
   7   5   9       75.65       64.18      5.87 o 
   8   5   9       48.92       39.93      5.86 o 
  -9   6   9        1.45        1.83      3.41 o 
  -8   6   9       64.96       65.45      4.00 o 
  -7   6   9       61.03       65.57      5.00 o 
  -6   6   9      121.12      123.47      8.41 o 
  -5   6   9        0.16        0.74      2.74 o 
  -4   6   9        2.37        4.56      2.74 o 
  -3   6   9       15.52       17.08      5.14 o 
  -2   6   9       46.14       50.00      5.44 o 
  -1   6   9       10.99       27.60      5.25 o 
   0   6   9        7.96       15.96      5.15 o 
   1   6   9       70.28       57.17      5.43 o 
   2   6   9       15.30       15.53      3.14 o 
   3   6   9       85.73       79.03      5.10 o 
   4   6   9       25.12       16.67      3.13 o 
   5   6   9       10.05        2.71      2.89 o 
   6   6   9       41.43       37.47      4.05 o 
   7   6   9       32.99       34.15      3.73 o 
  -8   7   9        0.87        2.24      4.34 o 
  -7   7   9       71.35       80.09      6.56 o 
  -6   7   9       28.79       37.35      7.38 o 
  -5   7   9      144.25      159.60     22.97 o 
  -4   7   9        6.67        3.58      3.82 o 
  -3   7   9       26.68       28.42      5.68 o 
  -2   7   9      680.84      728.79     12.57 o 
  -1   7   9        0.02       11.45      4.84 o 
   0   7   9       59.98       65.67      5.69 o 
   1   7   9       61.52       56.84      5.71 o 
   2   7   9       25.57       21.73      4.88 o 
   3   7   9       64.10       59.22      3.57 o 
   4   7   9       61.26       64.20      3.83 o 
   5   7   9        6.75        4.12      3.19 o 
   6   7   9       63.18       57.38      6.07 o 
  -5   8   9       29.76       31.79      4.59 o 
  -4   8   9        0.84       -0.85      6.01 o 
  -3   8   9       28.43       20.31      6.47 o 
  -2   8   9      137.31      140.08      7.50 o 
  -1   8   9        0.85       -1.97      4.79 o 
   0   8   9       18.12       20.45      5.10 o 
   1   8   9        2.39        5.91      4.62 o 
   2   8   9       28.31       23.08      5.45 o 
   3   8   9       10.16       10.07      4.84 o 
   4   8   9        5.41        7.97      3.28 o 
 -12   0  10        0.24        2.69      6.22 o 
 -11   0  10      108.58      112.11      7.58 o 
 -10   0  10      185.18      196.88      8.10 o 
  -9   0  10       30.82       41.64      4.73 o 
  -8   0  10        6.63        4.35      3.69 o 
  -7   0  10      133.47      118.29      5.56 o 
  -6   0  10       47.62       48.91      4.31 o 
  -5   0  10      929.67      963.71     11.63 o 
  -4   0  10      884.70      942.41     11.02 o 
  -3   0  10     1647.62     1847.04     14.54 o 
  -2   0  10      130.21      163.69      5.18 o 
  -1   0  10     1430.93     1302.29     12.11 o 
   0   0  10      383.79      391.90      7.07 o 
   1   0  10      483.48      537.28      5.70 o 
   2   0  10      397.51      344.07      6.01 o 
   3   0  10       89.10       88.68      4.05 o 
   4   0  10     1145.28     1222.47     13.83 o 
   5   0  10      795.07      788.18     12.03 o 
   6   0  10        2.02       -1.53      5.04 o 
   7   0  10      976.95     1015.25     14.49 o 
   8   0  10      366.82      396.67     10.11 o 
   9   0  10        3.42        4.85      5.18 o 
  10   0  10      173.90      182.93      7.71 o 
 -12   1  10       22.93       37.39      6.57 o 
 -11   1  10        4.37        2.14      5.28 o 
 -10   1  10       99.09      106.43      4.70 o 
  -9   1  10        3.20        2.08      2.92 o 
  -8   1  10       36.83       35.91      3.18 o 
  -7   1  10      123.52      113.42      3.93 o 
  -6   1  10        3.95        0.69      2.47 o 
  -5   1  10       12.08       15.83      2.99 o 
  -4   1  10      808.34      843.85      7.74 o 
  -3   1  10      162.24      140.93      2.69 o 
  -2   1  10      516.11      574.10      5.69 o 
  -1   1  10      228.43      260.65      4.20 o 
   0   1  10       16.43       25.97      2.34 o 
   1   1  10     1050.27     1018.57      8.17 o 
   2   1  10      196.00      172.80      3.11 o 
   3   1  10      183.19      165.23      3.07 o 
   4   1  10      136.93      139.44      6.00 o 
   5   1  10     1132.09     1095.89     13.71 o 
   6   1  10      835.82      847.66     17.87 o 
   7   1  10       45.00       45.07      4.00 o 
   8   1  10      157.28      158.21      5.25 o 
   9   1  10      212.09      228.10      6.00 o 
  10   1  10        8.65       14.68      3.68 o 
 -11   2  10        7.67        6.75      5.37 o 
 -10   2  10        7.78        5.59      3.57 o 
  -9   2  10       78.36       82.43      7.01 o 
  -8   2  10        1.48        2.34      3.03 o 
  -7   2  10       69.41       66.80      3.39 o 
  -6   2  10       63.70       60.10      3.19 o 
  -5   2  10        2.63        3.55      1.79 o 
  -4   2  10      137.31      124.97      3.10 o 
  -3   2  10      978.91     1056.31      7.76 o 
  -2   2  10      239.58      241.26      3.37 o 
  -1   2  10      141.72      149.48      2.61 o 
   0   2  10      594.33      636.06      7.17 o 
   1   2  10       37.75       46.73      2.06 o 
   2   2  10      245.43      266.88      3.62 o 
   3   2  10       42.75       39.12      2.71 o 
   4   2  10      648.92      664.30     10.07 o 
   5   2  10       89.14       95.20      5.11 o 
   6   2  10        0.21       -2.17      6.19 o 
   7   2  10       38.40       44.46      5.41 o 
   8   2  10      390.91      407.69     12.51 o 
   9   2  10        0.10       -0.29      3.58 o 
  10   2  10        5.03        5.83      3.71 o 
 -11   3  10        0.02        1.64      5.58 o 
 -10   3  10       53.76       64.52      6.44 o 
  -9   3  10       58.35       57.01      6.12 o 
  -8   3  10        0.81        1.51      4.60 o 
  -7   3  10      213.09      196.66      7.14 o 
  -6   3  10       15.02       15.28      1.80 o 
  -5   3  10      145.33      130.92      3.72 o 
  -4   3  10      323.91      334.32      8.30 o 
  -3   3  10      130.94      123.25      3.55 o 
  -2   3  10      322.31      304.36      3.80 o 
  -1   3  10      269.62      278.95      4.42 o 
   0   3  10      405.65      366.14      3.85 o 
   1   3  10      103.98      114.29      2.53 o 
   2   3  10       20.11       21.45      2.21 o 
   3   3  10       18.07       15.68      2.27 o 
   4   3  10       54.54       50.95      4.43 o 
   5   3  10       48.29       51.87      4.87 o 
   6   3  10       65.47       69.77      5.42 o 
   7   3  10       32.38       29.94      5.38 o 
   8   3  10      427.24      428.28     13.76 o 
   9   3  10       67.27       79.81      4.92 o 
 -10   4  10        3.20        2.52      5.31 o 
  -9   4  10        1.08        0.98      5.01 o 
  -8   4  10       14.83       17.02      4.99 o 
  -7   4  10        9.15        8.34      2.48 o 
  -6   4  10       89.18       85.21      5.13 o 
  -5   4  10        4.65        3.00      2.88 o 
  -4   4  10       70.18       84.90      6.77 o 
  -3   4  10      141.28      149.44      4.93 o 
  -2   4  10        6.82        8.61      3.75 o 
  -1   4  10      135.90      138.92      3.10 o 
   0   4  10       98.09      109.60      2.76 o 
   1   4  10      368.64      351.52      6.57 o 
   2   4  10      335.11      284.91     11.02 o 
   3   4  10        6.31        9.29      2.33 o 
   4   4  10       10.42        7.70      3.67 o 
   5   4  10      269.96      237.58      7.23 o 
   6   4  10       65.37       58.08      5.41 o 
   7   4  10       12.41        9.66      5.00 o 
   8   4  10        3.76        1.65      4.98 o 
   9   4  10       26.71       29.62      4.03 o 
 -10   5  10       19.32       18.32      5.98 o 
  -9   5  10        0.01        2.19      4.95 o 
  -8   5  10        8.54        9.40      4.83 o 
  -7   5  10      188.96      179.47      7.41 o 
  -6   5  10       59.41       55.78      4.14 o 
  -5   5  10       81.36       84.79      4.97 o 
  -4   5  10      508.86      527.86     14.26 o 
  -3   5  10      523.01      531.98      8.67 o 
  -2   5  10        0.97        3.60      2.87 o 
  -1   5  10      240.17      263.22      5.08 o 
   0   5  10      243.06      261.38      5.01 o 
   1   5  10       40.19       49.61      4.27 o 
   2   5  10        5.96        6.88      2.92 o 
   3   5  10       70.69       83.94      3.82 o 
   4   5  10      207.01      166.33      7.69 o 
   5   5  10        1.92       -4.32      4.32 o 
   6   5  10        0.03        2.62      4.65 o 
   7   5  10      122.27      121.61      6.73 o 
   8   5  10       50.94       42.80      6.27 o 
  -8   6  10        3.15        2.06      3.18 o 
  -7   6  10        2.34        4.28      2.72 o 
  -6   6  10        1.27       -0.87      2.64 o 
  -5   6  10      221.05      203.68      6.66 o 
  -4   6  10      148.54      149.00      4.87 o 
  -3   6  10       62.58       58.99      5.60 o 
  -2   6  10       72.03       72.93      5.91 o 
  -1   6  10      641.53      637.02     11.32 o 
   0   6  10      262.35      261.06      7.87 o 
   1   6  10       12.07        7.05      4.49 o 
   2   6  10      292.15      270.84      7.87 o 
   3   6  10      115.94      101.69      4.02 o 
   4   6  10       39.86       35.03      3.34 o 
   5   6  10      148.36      151.84      7.83 o 
   6   6  10       44.41       40.61      4.10 o 
   7   6  10       98.48       85.33      4.65 o 
  -7   7  10       10.32        8.92      3.59 o 
  -6   7  10        3.56       -1.33      3.77 o 
  -5   7  10       18.92       12.69      5.73 o 
  -4   7  10       18.06       12.15      5.26 o 
  -3   7  10        1.88        8.04      5.22 o 
  -2   7  10        3.81       20.42      5.74 o 
  -1   7  10       18.63       23.07      5.57 o 
   0   7  10        0.25        0.85      4.65 o 
   1   7  10        0.86       -4.50      4.50 o 
   2   7  10        1.00        1.86      4.53 o 
   3   7  10        6.63        8.98      4.62 o 
   4   7  10       12.22       10.12      3.36 o 
   5   7  10        0.14        0.08      3.34 o 
  -4   8  10       30.82       25.37      6.66 o 
  -3   8  10       42.68       37.85      6.03 o 
  -2   8  10        2.45        6.27      5.91 o 
  -1   8  10       20.60       34.19      5.79 o 
   0   8  10      138.02      149.00      7.66 o 
   1   8  10       14.36       15.34      5.45 o 
   2   8  10       38.67       46.94      5.82 o 
   3   8  10       65.92       71.82      6.48 o 
 -11   1  11       33.00       52.33      4.45 o 
 -10   1  11        8.44       14.32      4.53 o 
  -9   1  11       72.39       78.87      4.24 o 
  -8   1  11      154.22      146.89      4.61 o 
  -7   1  11        6.89        1.96      2.60 o 
  -6   1  11       73.25       65.78      3.36 o 
  -5   1  11      670.81      691.06     20.73 o 
  -4   1  11      189.47      191.79      3.16 o 
  -3   1  11       90.28       92.13      3.18 o 
  -2   1  11      502.45      530.69     10.39 o 
  -1   1  11      257.44      260.03      4.55 o 
   0   1  11      107.66      119.56      2.70 o 
   1   1  11      314.58      299.72      4.55 o 
   2   1  11       52.29       38.83      2.30 o 
   3   1  11        3.33        3.49      2.11 o 
   4   1  11      107.31       99.99      6.45 o 
   5   1  11       16.49       20.31      3.72 o 
   6   1  11      102.35      105.52      7.61 o 
   7   1  11        0.79       -0.16      3.43 o 
   8   1  11        1.65        2.70      3.53 o 
   9   1  11        6.13        6.71      3.61 o 
 -11   2  11       38.07       65.82      6.90 o 
 -10   2  11       81.21       86.44      4.75 o 
  -9   2  11       10.45        7.44      3.46 o 
  -8   2  11      170.05      164.27      6.83 o 
  -7   2  11       41.55       40.28      3.32 o 
  -6   2  11       10.13        3.59      2.55 o 
  -5   2  11      114.01      112.02      5.14 o 
  -4   2  11       72.63       77.46      2.49 o 
  -3   2  11      199.88      214.30      4.12 o 
  -2   2  11        0.07        1.75      2.21 o 
  -1   2  11      144.14      146.24      6.32 o 
   0   2  11      192.46      198.52      5.08 o 
   1   2  11      321.55      341.62      5.10 o 
   2   2  11      137.98      135.64      3.08 o 
   3   2  11      127.65      144.37      5.40 o 
   4   2  11      520.09      491.93      9.28 o 
   5   2  11       79.73       95.09      5.72 o 
   6   2  11      174.37      180.12      5.34 o 
   7   2  11       11.62       10.12      3.70 o 
   8   2  11        6.45        1.96      3.72 o 
   9   2  11       19.51       15.59      3.86 o 
 -11   3  11       10.39        8.42      5.72 o 
 -10   3  11        3.63        4.72      5.56 o 
  -9   3  11        3.08        7.64      4.90 o 
  -8   3  11        0.55        0.42      4.54 o 
  -7   3  11        0.01       -0.89      4.38 o 
  -6   3  11       36.41       28.84      3.04 o 
  -5   3  11       49.27       50.70      2.53 o 
  -4   3  11       35.05       35.19      2.27 o 
  -3   3  11        7.08        9.89      2.00 o 
  -2   3  11      257.14      249.77      3.72 o 
  -1   3  11       67.48       66.31      2.49 o 
   0   3  11       50.91       59.79      2.29 o 
   1   3  11       24.65       23.27      2.02 o 
   2   3  11        2.28        3.52      2.23 o 
   3   3  11        1.96       -0.65      2.30 o 
   4   3  11      291.52      264.40      6.10 o 
   5   3  11       38.15       24.79      4.69 o 
   6   3  11       15.92       17.80      4.89 o 
   7   3  11        0.08       -1.32      3.52 o 
   8   3  11      104.50      100.55      5.07 o 
   9   3  11       58.54       57.15      4.49 o 
 -10   4  11       15.95       24.73      5.95 o 
  -9   4  11       10.19        6.46      4.88 o 
  -8   4  11       32.67       46.99      5.53 o 
  -7   4  11        4.66        3.53      4.67 o 
  -6   4  11      620.59      553.58      7.32 o 
  -5   4  11      214.53      223.16      5.06 o 
  -4   4  11       88.70       78.23      6.23 o 
  -3   4  11      485.19      480.52     16.41 o 
  -2   4  11      864.22      905.25     31.22 o 
  -1   4  11       29.32       22.89      2.37 o 
   0   4  11       58.59       52.33      2.60 o 
   1   4  11      144.20      146.54      3.86 o 
   2   4  11        7.99        9.06      2.47 o 
   3   4  11        0.08       -1.04      2.48 o 
   4   4  11       62.69       43.98      3.08 o 
   5   4  11       19.52       23.92      4.51 o 
   6   4  11       33.60       33.38      4.92 o 
   7   4  11       25.11       31.81      5.32 o 
   8   4  11        9.81        9.50      5.37 o 
  -9   5  11        0.16       -5.42      5.42 o 
  -8   5  11       13.15       13.53      5.17 o 
  -7   5  11       12.80       13.21      2.74 o 
  -6   5  11       33.32       33.92      3.82 o 
  -5   5  11       49.99       46.56      7.44 o 
  -4   5  11       76.09       73.39     10.24 o 
  -3   5  11       30.69       35.46      3.17 o 
  -2   5  11        5.13        5.52      2.67 o 
  -1   5  11       40.41       34.62      4.53 o 
   0   5  11       82.60       64.60      9.52 o 
   1   5  11      289.16      296.79     22.58 o 
   2   5  11       13.97        5.41      2.90 o 
   3   5  11      349.08      285.65      5.43 o 
   4   5  11        7.40        3.19      4.13 o 
   5   5  11       19.51        9.93      4.41 o 
   6   5  11      105.66       89.51      6.11 o 
   7   5  11       22.91       20.66      5.60 o 
  -8   6  11        0.63       -4.95      4.95 o 
  -7   6  11       11.59       12.40      2.81 o 
  -6   6  11       18.18       11.38      3.30 o 
  -5   6  11       80.83       63.05      4.13 o 
  -4   6  11        0.22       -3.22      3.22 o 
  -3   6  11      142.21      125.33      6.80 o 
  -2   6  11      166.13      161.93      6.89 o 
  -1   6  11       87.57       89.69      5.94 o 
   0   6  11       14.19       11.47      4.90 o 
   1   6  11        2.74        3.81      4.33 o 
   2   6  11        2.81       -0.34      4.41 o 
   3   6  11      114.41       90.37      4.02 o 
   4   6  11        0.33        4.50      3.02 o 
   5   6  11        4.82        8.76      3.38 o 
   6   6  11        0.03       -1.49      3.47 o 
  -6   7  11        0.35       -0.63      5.48 o 
  -5   7  11       52.76       48.69      6.39 o 
  -4   7  11       35.55       26.76      5.98 o 
  -3   7  11       49.85       53.02      6.52 o 
  -2   7  11      464.47      478.92     11.03 o 
  -1   7  11        1.94       10.13      5.13 o 
   0   7  11        1.02       -1.38      4.70 o 
   1   7  11      155.06      161.32      7.03 o 
   2   7  11       28.60       25.71      5.06 o 
   3   7  11       34.06       33.01      5.30 o 
   4   7  11      100.91      100.37      6.56 o 
  -3   8  11       44.49       49.04      6.83 o 
  -2   8  11       93.76       82.48      6.86 o 
  -1   8  11        5.62       10.83      5.34 o 
   0   8  11        9.91       24.73      5.33 o 
   1   8  11       28.77       32.42      5.98 o 
 -11   0  12       36.48       44.30      6.11 o 
 -10   0  12       53.88       58.03      6.09 o 
  -9   0  12        1.87        3.42      4.42 o 
  -8   0  12       15.04       11.48      4.04 o 
  -7   0  12       12.40        4.98      3.84 o 
  -6   0  12        3.55       -1.62      3.47 o 
  -5   0  12      404.06      418.03      8.60 o 
  -4   0  12      591.70      620.56     10.04 o 
  -3   0  12        1.23       -3.48      3.54 o 
  -2   0  12       22.10        7.82      3.67 o 
  -1   0  12     1384.87     1464.94     14.25 o 
   0   0  12      389.13      341.06      7.43 o 
   1   0  12      151.16      136.01      5.57 o 
   2   0  12     1019.84     1041.65     34.02 o 
   3   0  12     2261.33     2271.66     85.52 o 
   4   0  12      128.22      117.20      6.54 o 
   5   0  12      309.20      338.82      9.27 o 
   6   0  12      557.76      526.24     11.30 o 
   7   0  12        8.59       13.92      5.51 o 
   8   0  12       78.23       92.13      6.90 o 
   9   0  12        0.08        3.61      4.98 o 
 -11   1  12        0.61        2.29      3.85 o 
 -10   1  12       28.85       35.16      4.15 o 
  -9   1  12       22.70       28.04      3.61 o 
  -8   1  12       59.31       51.54      3.74 o 
  -7   1  12       26.78       17.62      3.24 o 
  -6   1  12       14.66       17.80      2.88 o 
  -5   1  12      122.12      135.16      6.56 o 
  -4   1  12      154.51      162.41      5.31 o 
  -3   1  12       58.56       52.42      2.32 o 
  -2   1  12       42.37       41.05      2.92 o 
  -1   1  12       31.15       31.15      2.18 o 
   0   1  12      173.94      186.09      3.40 o 
   1   1  12        1.35        4.60      2.07 o 
   2   1  12      100.45       99.61      3.12 o 
   3   1  12        3.59        1.85      2.49 o 
   4   1  12       55.33       52.36      4.36 o 
   5   1  12       18.45       12.78      3.94 o 
   6   1  12       14.63       14.09      3.62 o 
   7   1  12        8.68        4.45      3.68 o 
   8   1  12        3.66        0.25      3.52 o 
   9   1  12        0.47        4.58      3.58 o 
 -11   2  12        7.35       10.41      6.43 o 
 -10   2  12        5.36       10.53      3.67 o 
  -9   2  12        5.37        7.62      3.62 o 
  -8   2  12       93.41       85.97      4.31 o 
  -7   2  12       34.82       31.49      3.76 o 
  -6   2  12       97.75       81.94      3.68 o 
  -5   2  12      120.55      109.84      3.90 o 
  -4   2  12      137.07      138.41      3.15 o 
  -3   2  12      134.88      115.72      3.59 o 
  -2   2  12        4.78        3.99      1.92 o 
  -1   2  12      188.82      221.83      4.59 o 
   0   2  12      574.85      574.99      5.27 o 
   1   2  12      179.29      165.78      3.44 o 
   2   2  12       49.18       44.11      2.64 o 
   3   2  12       54.21       61.49     10.45 o 
   4   2  12       61.44       75.32      3.72 o 
   5   2  12       65.77       54.73      5.20 o 
   6   2  12      133.05      126.99      4.80 o 
   7   2  12      145.29      137.07      5.16 o 
   8   2  12       75.70       85.63      4.84 o 
   9   2  12       25.18       24.88      4.15 o 
 -10   3  12      114.66      138.50      8.06 o 
  -9   3  12      125.83      139.56      7.70 o 
  -8   3  12        2.66        3.39      4.36 o 
  -7   3  12      265.02      253.73      8.49 o 
  -6   3  12       83.30       81.31      3.81 o 
  -5   3  12       73.44       71.17      2.86 o 
  -4   3  12      363.32      382.99      4.85 o 
  -3   3  12       78.81       96.36      3.25 o 
  -2   3  12      365.15      372.00     16.02 o 
  -1   3  12      649.24      640.88      7.30 o 
   0   3  12      226.68      225.50     10.82 o 
   1   3  12      174.12      192.35      3.56 o 
   2   3  12      154.69      149.57      4.05 o 
   3   3  12      155.58      132.47      4.10 o 
   4   3  12       16.65        6.44      2.82 o 
   5   3  12       17.86       22.54      4.65 o 
   6   3  12      200.45      187.17      7.44 o 
   7   3  12        0.55        2.11      3.69 o 
   8   3  12      176.01      184.12      5.96 o 
 -10   4  12        0.88        0.71      6.20 o 
  -9   4  12        1.59       -3.29      5.06 o 
  -8   4  12       21.78       14.34      5.40 o 
  -7   4  12       30.87       30.83      4.90 o 
  -6   4  12        4.41        4.28      3.21 o 
  -5   4  12        5.64        2.68      3.13 o 
  -4   4  12       12.52       10.64      4.90 o 
  -3   4  12       10.69       11.09      2.95 o 
  -2   4  12        0.00        1.90      2.90 o 
  -1   4  12       52.08       56.42      3.63 o 
   0   4  12       53.82       60.33      4.94 o 
   1   4  12      221.38      216.86     16.70 o 
   2   4  12        3.91        3.83      2.43 o 
   3   4  12       32.55       29.44      3.80 o 
   4   4  12        1.49        0.42      2.65 o 
   5   4  12      152.17      138.35      6.54 o 
   6   4  12       23.52       21.13      4.91 o 
   7   4  12        0.09       -4.57      4.87 o 
  -9   5  12        4.56       -2.41      6.20 o 
  -8   5  12        0.55       -1.19      5.30 o 
  -7   5  12       66.18       62.47      5.95 o 
  -6   5  12       65.98       45.18      3.83 o 
  -5   5  12      132.42      114.47      4.66 o 
  -4   5  12      139.87      123.49      4.47 o 
  -3   5  12        7.70        4.53      3.00 o 
  -2   5  12       55.68       53.25      3.59 o 
  -1   5  12       46.18       37.60      3.41 o 
   0   5  12       49.25       41.86      3.37 o 
   1   5  12      151.47      136.43      5.85 o 
   2   5  12       26.00       33.63      5.04 o 
   3   5  12        0.56       -1.33      3.29 o 
   4   5  12        0.78       -3.81      3.81 o 
   5   5  12        9.89       15.42      4.82 o 
   6   5  12        1.27       -1.98      4.35 o 
  -7   6  12       51.51       58.95      4.42 o 
  -6   6  12       25.88       24.43      3.80 o 
  -5   6  12       11.05        5.77      3.05 o 
  -4   6  12       34.38       25.73      3.71 o 
  -3   6  12      110.93      105.67      6.40 o 
  -2   6  12       29.05       26.93      5.22 o 
  -1   6  12      130.07      136.49      6.72 o 
   0   6  12      103.95      103.13      6.56 o 
   1   6  12        6.41        0.25      4.69 o 
   2   6  12      101.44      108.42      6.59 o 
   3   6  12       13.72       12.28      4.85 o 
   4   6  12       33.20       35.37      3.52 o 
   5   6  12      121.72      131.78      4.98 o 
  -5   7  12        4.15        3.75      5.35 o 
  -4   7  12       22.06       35.27      5.96 o 
  -3   7  12       20.62       29.64      6.14 o 
  -2   7  12        0.03       14.05      6.18 o 
  -1   7  12       38.51       48.49      5.54 o 
   0   7  12        0.72       -2.54      4.88 o 
   1   7  12        0.71       10.62      4.88 o 
   2   7  12        0.04        3.26      5.05 o 
   3   7  12        1.15       -3.69      4.99 o 
 -10   1  13       15.88       22.39      3.91 o 
  -9   1  13        7.54        5.56      3.21 o 
  -8   1  13        0.12        0.20      3.02 o 
  -7   1  13       51.53       48.34      3.68 o 
  -6   1  13       34.08       27.45      3.16 o 
  -5   1  13        9.91       14.76      2.95 o 
  -4   1  13       61.18       57.03      5.95 o 
  -3   1  13      204.33      205.12      3.68 o 
  -2   1  13      670.62      686.53     19.38 o 
  -1   1  13       37.27       41.79      3.39 o 
   0   1  13     1444.96     1488.21     10.91 o 
   1   1  13     1733.90     1757.55     11.56 o 
   2   1  13      167.25      165.52      3.96 o 
   3   1  13      626.96      611.59      6.31 o 
   4   1  13     1037.68     1058.14     16.81 o 
   5   1  13       12.99       13.76      3.94 o 
   6   1  13      146.65      140.66      5.35 o 
   7   1  13       56.02       57.61      4.42 o 
   8   1  13       10.57        9.09      3.67 o 
 -10   2  13       51.27       63.96      4.76 o 
  -9   2  13      137.01      139.29      5.23 o 
  -8   2  13      125.22      121.71      4.89 o 
  -7   2  13       46.54       44.52      3.79 o 
  -6   2  13      157.33      143.57      4.70 o 
  -5   2  13      142.66      154.45     13.73 o 
  -4   2  13       82.64       63.49      3.22 o 
  -3   2  13      230.24      220.78      4.27 o 
  -2   2  13      101.13       87.80      5.00 o 
  -1   2  13        0.16        2.45      2.77 o 
   0   2  13      324.86      318.54      6.09 o 
   1   2  13      521.48      512.76      9.61 o 
   2   2  13      154.10      134.90      3.62 o 
   3   2  13       59.35       49.67      9.43 o 
   4   2  13      548.98      517.68      8.70 o 
   5   2  13        9.82        7.88      4.44 o 
   6   2  13        1.56        2.44      3.55 o 
   7   2  13       44.89       48.95      4.34 o 
   8   2  13        6.75        1.06      3.73 o 
 -10   3  13       28.00       24.27      6.14 o 
  -9   3  13        0.06       -1.84      5.01 o 
  -8   3  13        0.87        1.10      4.76 o 
  -7   3  13        4.11        5.62      4.37 o 
  -6   3  13       36.82       32.24      5.18 o 
  -5   3  13        0.21       -1.46      2.27 o 
  -4   3  13       26.36       29.27      3.15 o 
  -3   3  13       26.00       20.63      2.48 o 
  -2   3  13      187.71      175.94      6.04 o 
  -1   3  13       40.31       41.30      2.79 o 
   0   3  13       29.31       23.69      3.19 o 
   1   3  13        3.08        1.23      2.71 o 
   2   3  13        9.71        5.80      2.63 o 
   3   3  13       61.92       53.95      3.46 o 
   4   3  13        5.08        2.61      2.88 o 
   5   3  13       43.19       40.61      5.37 o 
   6   3  13        4.87        6.97      5.02 o 
   7   3  13        4.96        5.00      3.82 o 
  -9   4  13       11.93       12.19      5.81 o 
  -8   4  13       69.35       73.76      6.36 o 
  -7   4  13        6.87        9.18      4.75 o 
  -6   4  13      128.80      117.13      6.56 o 
  -5   4  13       24.07       26.14      3.39 o 
  -4   4  13        6.25        2.53      5.18 o 
  -3   4  13      185.17      179.77     11.40 o 
  -2   4  13      477.69      502.57     16.21 o 
  -1   4  13        0.02       -2.40      2.40 o 
   0   4  13      161.99      164.92      4.61 o 
   1   4  13      469.60      444.82      6.71 o 
   2   4  13        5.92        4.31      3.57 o 
   3   4  13       14.62       15.25      2.95 o 
   4   4  13       57.10       54.79      3.48 o 
   5   4  13        1.59       -1.85      4.20 o 
   6   4  13      108.74      114.01      6.79 o 
   7   4  13       99.62       98.13      7.21 o 
  -8   5  13      195.46      216.14      9.06 o 
  -7   5  13       14.32       13.79      5.30 o 
  -6   5  13       21.53       18.54      4.67 o 
  -5   5  13      123.54      120.83      4.68 o 
  -4   5  13      166.85      157.19      8.81 o 
  -3   5  13        1.56        1.13      3.19 o 
  -2   5  13      173.74      186.90      5.02 o 
  -1   5  13      181.95      165.34      4.85 o 
   0   5  13       19.13       23.75      4.93 o 
   1   5  13      358.34      351.40      7.15 o 
   2   5  13        0.04        2.67      4.64 o 
   3   5  13       57.70       47.84      5.49 o 
   4   5  13       35.16       27.07      4.50 o 
   5   5  13        0.04        6.49      4.64 o 
   6   5  13        5.26        3.88      5.17 o 
  -6   6  13        2.85        5.77      3.92 o 
  -5   6  13        1.41        1.11      3.37 o 
  -4   6  13       16.05       19.91      5.15 o 
  -3   6  13       29.99       38.20      5.34 o 
  -2   6  13        5.29        3.37      4.86 o 
  -1   6  13       34.08       41.30      5.81 o 
   0   6  13       18.17       16.18      5.14 o 
   1   6  13        0.19        0.07      4.62 o 
   2   6  13        6.95       11.90      5.00 o 
   3   6  13        3.01        0.10      4.83 o 
   4   6  13       16.75       15.69      5.20 o 
  -4   7  13       12.73       14.68      5.25 o 
  -3   7  13      182.42      172.08      8.21 o 
  -2   7  13       31.40       31.31      6.04 o 
  -1   7  13        0.08        3.38      5.06 o 
   0   7  13        7.84       10.81      4.91 o 
   1   7  13       40.74       27.73      5.95 o 
   2   7  13        0.71       -4.88      4.95 o 
 -10   0  14       84.67      108.62      7.36 o 
  -9   0  14       26.30       31.90      5.57 o 
  -8   0  14        9.07        9.40      4.53 o 
  -7   0  14        0.55       -3.26      3.94 o 
  -6   0  14      128.47      110.80      6.20 o 
  -5   0  14       72.13       63.22      5.58 o 
  -4   0  14      326.40      357.27      8.79 o 
  -3   0  14       54.02       48.47      5.17 o 
  -2   0  14     1086.22     1103.36     14.19 o 
  -1   0  14      728.49      777.52     12.06 o 
   0   0  14       24.81       15.79      4.75 o 
   1   0  14      437.28      444.76     30.20 o 
   2   0  14     1327.08     1346.82     32.80 o 
   3   0  14      188.68      171.84      5.51 o 
   4   0  14       77.08       78.83      6.35 o 
   5   0  14      492.96      473.41     11.31 o 
   6   0  14       54.37       53.61      6.38 o 
   7   0  14       17.72       21.63      5.67 o 
 -10   1  14       36.07       32.10      4.17 o 
  -9   1  14       13.04       16.05      3.75 o 
  -8   1  14        7.26        8.29      3.26 o 
  -7   1  14        3.19        4.85      3.06 o 
  -6   1  14      117.46      118.35      5.11 o 
  -5   1  14      109.45      102.29      4.45 o 
  -4   1  14      345.34      361.87      7.17 o 
  -3   1  14        0.54       -2.22      2.22 o 
  -2   1  14      489.20      503.23     21.81 o 
  -1   1  14      883.97      921.12     13.94 o 
   0   1  14       60.99       85.71      3.33 o 
   1   1  14       13.76       20.60      2.91 o 
   2   1  14      493.67      485.05      7.27 o 
   3   1  14      444.48      440.78      5.03 o 
   4   1  14        1.28        4.45      3.80 o 
   5   1  14      128.11      118.56      5.81 o 
   6   1  14        1.42        2.12      3.88 o 
   7   1  14        5.42        9.90      4.23 o 
  -9   2  14       30.71       29.36      4.64 o 
  -8   2  14        1.35       -3.23      3.38 o 
  -7   2  14       16.55       17.17      3.65 o 
  -6   2  14       12.91        7.75      3.25 o 
  -5   2  14        0.57       -3.15      3.15 o 
  -4   2  14       43.37       45.57      3.78 o 
  -3   2  14        0.17       -0.52      2.29 o 
  -2   2  14      139.60      138.52      3.53 o 
  -1   2  14      283.45      272.50      7.67 o 
   0   2  14       81.08       73.05      4.07 o 
   1   2  14      106.38      106.24      4.44 o 
   2   2  14      366.72      357.33      5.64 o 
   3   2  14        6.21        9.57      3.29 o 
   4   2  14        4.27        9.55      5.21 o 
   5   2  14       27.48       26.72      3.64 o 
   6   2  14       22.11       17.57      3.99 o 
   7   2  14       89.31       74.51      4.83 o 
  -9   3  14       40.62       33.65      6.25 o 
  -8   3  14       25.38       17.13      5.30 o 
  -7   3  14      104.70      115.66      7.08 o 
  -6   3  14       17.87       17.97      4.84 o 
  -5   3  14       34.79       26.28      3.42 o 
  -4   3  14      262.48      286.84      5.67 o 
  -3   3  14        0.06       -1.36      2.36 o 
  -2   3  14      192.48      200.50      5.68 o 
  -1   3  14      598.86      626.52      7.94 o 
   0   3  14       15.02       11.49      3.00 o 
   1   3  14      278.55      264.35     12.90 o 
   2   3  14      286.53      263.54     10.35 o 
   3   3  14        0.42       -1.40      3.03 o 
   4   3  14       21.23       19.10      3.17 o 
   5   3  14       52.17       54.26      5.54 o 
   6   3  14       20.96       15.69      5.25 o 
   7   3  14       52.35       43.22      4.60 o 
  -8   4  14        0.01        1.76      4.98 o 
  -7   4  14       21.24       19.81      5.39 o 
  -6   4  14        6.17        4.10      4.46 o 
  -5   4  14        2.51        0.23      4.63 o 
  -4   4  14       25.45       21.82      3.26 o 
  -3   4  14        5.63        2.76      3.03 o 
  -2   4  14        8.16        7.15      3.21 o 
  -1   4  14      250.61      255.39      5.56 o 
   0   4  14        2.00        4.33      2.55 o 
   1   4  14       22.86       23.33      3.17 o 
   2   4  14        1.04       -1.14      3.94 o 
   3   4  14       78.74       71.26      6.61 o 
   4   4  14        0.23       -2.84      2.88 o 
   5   4  14        1.62        3.17      4.51 o 
   6   4  14        6.32       -5.02      5.02 o 
  -7   5  14       67.75       82.59      7.16 o 
  -6   5  14       30.09       35.16      5.49 o 
  -5   5  14        7.49       10.15      3.44 o 
  -4   5  14      116.84      106.54      8.21 o 
  -3   5  14        0.00        0.27      3.28 o 
  -2   5  14       99.94       91.83      4.46 o 
  -1   5  14       61.38       54.36      6.54 o 
   0   5  14        0.34       -0.36      3.20 o 
   1   5  14       27.74       26.05      4.27 o 
   2   5  14      107.28       99.69      6.37 o 
   3   5  14       35.62       26.73      5.18 o 
   4   5  14       17.02       16.14      4.52 o 
   5   5  14       16.87       22.49      4.95 o 
  -5   6  14       21.04       21.00      3.84 o 
  -4   6  14      113.19      112.92      4.82 o 
  -3   6  14       65.66       60.61      5.59 o 
  -2   6  14        7.26        7.86      4.95 o 
  -1   6  14      117.45      107.41      7.00 o 
   0   6  14       67.01       63.81      6.43 o 
   1   6  14        7.58        7.78      5.00 o 
   2   6  14       92.04       91.47      6.61 o 
   3   6  14       27.27       22.49      5.54 o 
  -9   1  15       44.47       47.22      4.46 o 
  -8   1  15       16.81       16.36      6.13 o 
  -7   1  15       17.64       14.00      3.54 o 
  -6   1  15       57.69       48.61      3.85 o 
  -5   1  15       93.31       70.04      5.41 o 
  -4   1  15       11.85       11.06      3.42 o 
  -3   1  15        0.11        0.01      3.22 o 
  -2   1  15        0.59        3.69      3.28 o 
  -1   1  15       34.86       37.89      3.79 o 
   0   1  15      183.19      183.88      5.16 o 
   1   1  15      162.19      165.05      6.44 o 
   2   1  15       13.43       12.97      2.78 o 
   3   1  15      214.43      224.39      4.04 o 
   4   1  15      223.96      232.00      8.12 o 
   5   1  15       12.50       13.80      4.04 o 
   6   1  15       66.94       79.20      5.05 o 
  -9   2  15       24.61       23.81      4.17 o 
  -8   2  15       23.86       24.49      4.13 o 
  -7   2  15        0.06       -0.07      3.52 o 
  -6   2  15      155.48      156.11      7.09 o 
  -5   2  15        3.29        4.36      3.41 o 
  -4   2  15      228.98      238.12      9.13 o 
  -3   2  15      265.16      285.81      7.67 o 
  -2   2  15       10.70        8.62      2.56 o 
  -1   2  15      145.48      150.09      9.48 o 
   0   2  15      549.59      550.87      8.94 o 
   1   2  15       79.58       79.34      4.17 o 
   2   2  15        3.93        7.36      2.58 o 
   3   2  15      236.48      227.75      5.63 o 
   4   2  15       16.25       24.32      4.99 o 
   5   2  15        0.59        0.49      3.71 o 
   6   2  15       15.87       15.37      4.02 o 
  -8   3  15        3.15       -1.09      5.51 o 
  -7   3  15        3.79        2.57      4.79 o 
  -6   3  15       10.35       11.82      5.08 o 
  -5   3  15       13.47       12.26      3.50 o 
  -4   3  15       15.25       14.52      2.83 o 
  -3   3  15        3.66        3.73      2.46 o 
  -2   3  15        0.30       -2.35      2.46 o 
  -1   3  15       54.11       56.48      3.12 o 
   0   3  15        3.45        1.47      3.14 o 
   1   3  15       28.98       26.71      3.76 o 
   2   3  15      161.54      147.71      6.95 o 
   3   3  15        0.01        2.25      2.90 o 
   4   3  15       22.97       22.45      3.28 o 
   5   3  15        1.47        4.99      4.74 o 
   6   3  15       57.98       51.31      9.25 o 
  -7   4  15        2.36       -1.22      4.89 o 
  -6   4  15       72.04       75.25      6.23 o 
  -5   4  15       15.83        7.28      5.28 o 
  -4   4  15        0.64       -1.66      3.21 o 
  -3   4  15       94.71       85.79      4.41 o 
  -2   4  15        3.06        1.25      5.96 o 
  -1   4  15       58.39       56.60      8.24 o 
   0   4  15      232.34      244.78      4.88 o 
   1   4  15        3.12        2.55      3.96 o 
   2   4  15       51.54       45.22      5.40 o 
   3   4  15       22.21       21.18      4.94 o 
   4   4  15       28.40       26.04      3.36 o 
   5   4  15        0.17       -4.49      4.87 o 
  -6   5  15       43.54       43.64      5.91 o 
  -5   5  15        2.26        1.49      3.45 o 
  -4   5  15        6.66        5.16      3.41 o 
  -3   5  15       57.23       54.96      4.05 o 
  -2   5  15       51.38       46.24      4.02 o 
  -1   5  15        6.48        2.07      3.31 o 
   0   5  15      166.19      170.17      7.21 o 
   1   5  15      118.68      107.41      7.39 o 
   2   5  15       43.71       35.27      5.50 o 
   3   5  15      114.29      107.36      6.83 o 
  -3   6  15        9.99        3.65      5.24 o 
  -2   6  15       11.06        4.85      5.28 o 
  -1   6  15        0.00        0.39      5.05 o 
   0   6  15        2.29       -0.24      4.86 o 
   1   6  15       14.30        8.19      5.40 o 
  -8   0  16        4.00       -2.10      5.28 o 
  -7   0  16        0.89       -5.58      5.58 o 
  -6   0  16      215.13      202.18      8.58 o 
  -5   0  16       10.69        6.12      5.10 o 
  -4   0  16       42.91       48.64      6.03 o 
  -3   0  16      132.65      135.12      7.18 o 
  -2   0  16       61.19       59.27      5.76 o 
  -1   0  16       62.07       65.75      5.67 o 
   0   0  16      208.03      217.26      7.76 o 
   1   0  16        5.91        2.81      3.42 o 
   2   0  16      388.29      395.86      7.19 o 
   3   0  16       70.18       65.58      4.22 o 
   4   0  16       72.36       74.68      6.96 o 
   5   0  16      142.83      130.83      8.09 o 
   6   0  16       26.26       38.22      6.78 o 
  -8   1  16       14.07        5.54      3.86 o 
  -7   1  16        7.82       -1.86      4.02 o 
  -6   1  16       14.77       11.63      3.81 o 
  -5   1  16       31.50       25.03      4.98 o 
  -4   1  16       10.70        8.37      3.37 o 
  -3   1  16       81.59       76.30      4.37 o 
  -2   1  16      176.98      180.38      5.41 o 
  -1   1  16        4.80        2.56      3.09 o 
   0   1  16       30.26       35.24      3.55 o 
   1   1  16        3.40        4.52      3.10 o 
   2   1  16       19.24       19.28      2.57 o 
   3   1  16       72.26       76.14      4.86 o 
   4   1  16        0.01       -0.62      4.09 o 
   5   1  16        5.53        4.98      4.07 o 
  -8   2  16       20.65       15.90      4.94 o 
  -7   2  16        7.64        5.88      3.78 o 
  -6   2  16       27.42       28.28      3.98 o 
  -5   2  16       61.86       62.68      5.38 o 
  -4   2  16        2.04        1.26      3.49 o 
  -3   2  16        8.27       13.60      3.43 o 
  -2   2  16        6.20        3.94      2.52 o 
  -1   2  16        9.00       12.32      3.41 o 
   0   2  16        6.82        6.22      3.36 o 
   1   2  16       89.85       89.01      4.52 o 
   2   2  16      151.59      166.72      5.36 o 
   3   2  16        2.60        6.32      4.26 o 
   4   2  16        1.67        5.06      4.21 o 
   5   2  16      189.91      195.23      6.10 o 
  -7   3  16       63.52       74.52      6.91 o 
  -6   3  16       29.15       27.45      6.02 o 
  -5   3  16       21.95       18.42      5.53 o 
  -4   3  16      142.84      147.75      7.87 o 
  -3   3  16       18.68       18.08      2.84 o 
  -2   3  16       63.86       67.40      3.96 o 
  -1   3  16      212.88      234.42      4.79 o 
   0   3  16        0.02        1.48      3.38 o 
   1   3  16       50.33       50.66      4.07 o 
   2   3  16      147.02      159.60      7.42 o 
   3   3  16       35.29       35.05      5.21 o 
   4   3  16        0.04        0.12      4.41 o 
  -6   4  16        0.03       -5.52      5.52 o 
  -5   4  16        2.00        3.68      5.32 o 
  -4   4  16       13.14       15.93      3.65 o 
  -3   4  16       16.37       16.01      3.58 o 
  -2   4  16       40.46       35.92      3.81 o 
  -1   4  16      202.11      226.70      5.71 o 
   0   4  16        2.34        7.04      2.81 o 
   1   4  16        0.04       -1.62      3.30 o 
   2   4  16       32.82       23.62      5.26 o 
   3   4  16       41.84       37.33      5.14 o 
  -4   5  16        9.76        8.27      3.66 o 
  -3   5  16        0.09        0.90      3.36 o 
  -2   5  16        0.37        2.09      3.34 o 
  -1   5  16        0.89       -4.87      5.13 o 
   0   5  16       10.19        9.93      3.56 o 
   1   5  16       83.57       91.56      4.59 o 
  -7   1  17        3.90        2.75      4.33 o 
  -6   1  17      156.57      155.69      8.63 o 
  -5   1  17       84.93       95.59      5.18 o 
  -4   1  17       11.05        9.47      3.85 o 
  -3   1  17       97.82      101.96      4.97 o 
  -2   1  17      200.28      211.62      8.12 o 
  -1   1  17        1.01        2.66      3.34 o 
   0   1  17      180.31      171.57      5.48 o 
   1   1  17      159.01      154.59      5.37 o 
   2   1  17        0.06        3.43      2.54 o 
   3   1  17      218.12      224.34      5.73 o 
   4   1  17       21.61       21.09      4.30 o 
  -7   2  17        0.36        0.21      4.20 o 
  -6   2  17       89.01       86.69      9.15 o 
  -5   2  17       34.90       43.64      4.44 o 
  -4   2  17        1.40        1.17      3.73 o 
  -3   2  17       69.62       75.42      4.65 o 
  -2   2  17      108.09      111.87      4.64 o 
  -1   2  17        0.47       -1.88      3.52 o 
   0   2  17      151.17      150.51      7.51 o 
   1   2  17      189.30      173.96     13.32 o 
   2   2  17        0.03        2.20      3.60 o 
   3   2  17      258.39      283.59     11.87 o 
   4   2  17       17.94       23.56      6.72 o 
  -6   3  17        9.97        9.53      6.14 o 
  -5   3  17        8.31       10.66      5.68 o 
  -4   3  17       85.42       84.00      8.00 o 
  -3   3  17        6.80        7.91      2.95 o 
  -2   3  17        2.57        0.53      2.80 o 
  -1   3  17        0.77        3.28      2.81 o 
   0   3  17        0.78        0.96      3.73 o 
   1   3  17       74.86       79.37      4.62 o 
   2   3  17        7.99       12.09      5.17 o 
   3   3  17        0.24       -4.28      4.60 o 
  -4   4  17       19.44       16.88      5.92 o 
  -3   4  17       69.08       69.26      4.47 o 
  -2   4  17       18.88       21.54      3.72 o 
  -1   4  17       31.94       45.60      5.66 o 
   0   4  17      260.14      272.98      6.58 o 
   1   4  17        0.81        0.87      7.85 o 
  -6   0  18        0.03        3.59      5.93 o 
  -5   0  18      262.59      260.03     10.32 o 
  -4   0  18      234.50      259.75      9.98 o 
  -3   0  18        0.03       -3.96      5.84 o 
  -2   0  18      129.78      127.14      7.55 o 
  -1   0  18      102.40      114.08      7.08 o 
   0   0  18      158.91      149.01      7.61 o 
   1   0  18       10.31        4.89      5.04 o 
   2   0  18      190.79      206.90      6.46 o 
   3   0  18      142.78      139.91      8.51 o 
  -6   1  18       38.11       36.13      5.11 o 
  -5   1  18       63.21       61.55      5.06 o 
  -4   1  18      173.22      178.74      6.38 o 
  -3   1  18       22.60       22.27      4.31 o 
  -2   1  18       53.94       46.73      4.31 o 
  -1   1  18       23.10       19.61      3.82 o 
   0   1  18       16.81        9.32      3.46 o 
   1   1  18        9.92       13.15      3.24 o 
   2   1  18       64.46       70.73      3.80 o 
   3   1  18        2.13        6.32      3.25 o 
  -5   2  18       14.97       18.55      4.37 o 
  -4   2  18       28.69       32.21      4.67 o 
  -3   2  18        6.31        4.01      4.00 o 
  -2   2  18        2.09        0.88      3.66 o 
  -1   2  18       10.63       13.44      4.67 o 
   0   2  18        3.65       -0.32      3.61 o 
   1   2  18      109.91      106.50      5.18 o 
   2   2  18        6.44       19.61      3.94 o 
  -4   3  18      107.60      122.34     12.08 o 
  -3   3  18        2.44        2.55      3.98 o 
  -2   3  18      236.82      258.10      5.43 o 
  -1   3  18       47.89       49.80      3.66 o 
   0   3  18       32.77       28.97      3.55 o 
   1   3  18      156.86      169.45     10.66 o 
  -3   1  19       37.11       47.89      7.51 o 
  -2   1  19       55.07       69.05      4.71 o 
  -1   1  19        0.49       -5.07      5.07 o 
   0   1  19       75.53       73.59      4.76 o 
                                                 
